# Supplementary material for: Forecasting high-risk areas for dengue outbreaks in China: A trend analysis of Aedes albopictus and Aedes aegypti distributions from 2014 to 2030
Source: PLoS Negl Trop Dis. 2025 Jul 9;19(7):e0013237. doi: 10.1371/journal.pntd.0013237 (PMC12240387; doi:10.1371/journal.pntd.0013237)
Supplement: S1 File — (XLSX) [file pntd.0013237.s001.xlsx]

## Sheet: Sheet1
species	Latitude	Longitude	year
Aedes albopictus	23.04	113.37	2011
Aedes albopictus	23.08	113.43	2011
Aedes albopictus	23.09	113.29	2011
Aedes albopictus	23.12	113.23	2011
Aedes albopictus	23.12	113.29	2011
Aedes albopictus	23.15	113.29	2011
Aedes albopictus	23.16	113.45	2011
Aedes albopictus	23.16	113.35	2011
Aedes albopictus	23.42	113.82	2011
Aedes albopictus	23.43	113.33	2011
Aedes albopictus	29.15	120.04	2010
Aedes albopictus	29.2	120.02	2010
Aedes albopictus	29.23	119.96	2010
Aedes albopictus	29.28	119.94	2010
Aedes albopictus	29.29	120.06	2010
Aedes albopictus	29.3	120.09	2010
Aedes albopictus	29.33	120.06	2010
Aedes albopictus	29.37	120.06	2010
Aedes albopictus	29.41	120.13	2010
Aedes albopictus	29.45	120.13	2010
Aedes albopictus	22.62	120.3	2010
Aedes albopictus	23.1917	113.325	2014
Aedes albopictus	23.3568	113.378	2014
Aedes albopictus	23.4933	113.548	2014
Aedes albopictus	31.2598	120.727	2023
Aedes albopictus	40.0217	116.279	2016
Aedes albopictus	39.9904	116.295	2022
Aedes albopictus	18.7439	108.843	2023
Aedes albopictus	28.6561	121.421	2022
Aedes albopictus	30.5446	114.422	2022
Aedes albopictus	22.6742	113.822	2023
Aedes albopictus	22.6963	113.837	2023
Aedes albopictus	30.536	114.364	2022
Aedes albopictus	22.5223	113.937	2023
Aedes albopictus	34.8175	113.56	2023
Aedes albopictus	39.7647	116.332	2023
Aedes albopictus	37.2998	121.742	2023
Aedes albopictus	22.5228	113.931	2023
Aedes albopictus	22.6978	113.836	2023
Aedes albopictus	30.1892	120.134	2023
Aedes albopictus	26.6466	119.533	2022
Aedes albopictus	22.6963	113.837	2022
Aedes albopictus	22.5227	113.933	2022
Aedes albopictus	30.4187	120.299	2022
Aedes albopictus	39.859	116.157	2022
Aedes albopictus	31.3856	121.528	2022
Aedes albopictus	22.1203	113.505	2022
Aedes albopictus	38.0733	104.691	2016
Aedes albopictus	31.9207	118.674	2021
Aedes albopictus	32.0786	118.805	2021
Aedes albopictus	20.05	110.21	2017
Aedes albopictus	22.3	113.23	2017
Aedes albopictus	22.54	113.43	2014
Aedes albopictus	31.19	121.33	2017
Aedes albopictus	36.39	117.03	2017
Aedes albopictus	30.15	120.08	2017
Aedes albopictus	22.5592	114.005	2021
Aedes albopictus	30.6089	114.358	2017
Aedes albopictus	25.9255	119.374	2021
Aedes albopictus	31.147	121.443	2021
Aedes albopictus	21.9293	101.262	2021
Aedes albopictus	32.0818	118.813	2021
Aedes albopictus	22.4207	113.952	2021
Aedes albopictus	22.5942	113.95	2021
Aedes albopictus	28.1792	112.888	2020
Aedes albopictus	39.909	116.203	2017
Aedes albopictus	21.9152	101.269	2020
Aedes albopictus	38.9522	76.9736	2017
Aedes albopictus	22.7224	114.231	2020
Aedes albopictus	39.9042	116.407	2020
Aedes albopictus	31.14	121.437	2020
Aedes albopictus	22.1194	113.366	2018
Aedes albopictus	31.2312	121.564	2019
Aedes albopictus	21.9303	101.255	2019
Aedes albopictus	31.13	121.28	2015
Aedes albopictus	18.2016	109.487	2018
Aedes albopictus	22.7812	108.273	2022
Aedes albopictus	22.7562	108.321	2022
Aedes albopictus	22.7866	108.497	2022
Aedes albopictus	23.1587	108.275	2022
Aedes albopictus	22.8339	108.313	2022
Aedes albopictus	22.8543	108.368	2022
Aedes albopictus	30.2812	120.181	2019
Aedes albopictus	30.2573	120.205	2019
Aedes albopictus	30.3197	120.142	2019
Aedes albopictus	30.2201	119.719	2019
Aedes albopictus	29.4748	119.281	2019
Aedes albopictus	29.7932	119.692	2019
Aedes albopictus	30.0489	119.96	2019
Aedes albopictus	29.6089	119.042	2019
Aedes albopictus	30.1853	120.265	2019
Aedes albopictus	38.8776	115.459	2014
Aedes albopictus	36.6185	114.493	2014
Aedes albopictus	37.5508	115.579	2014
Aedes albopictus	39.2731	118.46	2014
Aedes albopictus	37.6277	116.392	2014
Aedes albopictus	37.5134	115.724	2014
Aedes albopictus	23.129	113.267	2017
Aedes albopictus	23.0833	113.317	2016
Aedes albopictus	23.1259	113.244	2017
Aedes albopictus	23.1246	113.362	2017
Aedes albopictus	23.1814	113.481	2017
Aedes albopictus	23.4033	113.218	2017
Aedes albopictus	22.9377	113.384	2017
Aedes albopictus	22.8017	113.525	2017
Aedes albopictus	23.5483	113.586	2017
Aedes albopictus	23.2609	113.811	2017
Aedes albopictus	33.2943	118.874	2021
Aedes albopictus	33.6317	119.035	2021
Aedes albopictus	33.781	119.261	2021
Aedes albopictus	33.0109	118.545	2021
Aedes albopictus	33.0236	119.02	2021
Aedes albopictus	30.2084	120.212	2017
Aedes albopictus	29.5935	105.075	2021
Aedes albopictus	29.5274	104.669	2021
Aedes albopictus	29.3395	105.288	2021
Aedes albopictus	27.5362	106.829	2018
Aedes albopictus	26.4057	106.255	2018
Aedes albopictus	26.6787	106.623	2019
Aedes albopictus	26.2014	105.48	2019
Aedes albopictus	26.5836	107.984	2019
Aedes albopictus	26.2543	107.522	2019
Aedes albopictus	27.8162	109.264	2019
Aedes albopictus	25.0899	104.904	2019
Aedes albopictus	27.2985	105.305	2019
Aedes albopictus	29.4027	106.54	2021
Aedes albopictus	29.5217	106.563	2021
Aedes albopictus	29.541	106.458	2021
Aedes albopictus	29.8058	106.396	2021
Aedes albopictus	29.718	106.63	2021
Aedes albopictus	29.5021	106.511	2021
Aedes albopictus	29.4841	106.482	2021
Aedes albopictus	31.5586	118.844	2018
Aedes albopictus	26.6049	106.726	2018
Aedes albopictus	25.7511	106.084	2018
Aedes albopictus	25.0919	104.896	2018
Aedes albopictus	25.7099	104.472	2018
Aedes albopictus	28.5906	105.697	2018
Aedes albopictus	27.4592	106.22	2018
Aedes albopictus	25.4254	106.752	2018
Aedes albopictus	25.7542	108.905	2018
Aedes albopictus	31.1133	121.382	2017
Aedes albopictus	33.2011	120.501	2016
Aedes albopictus	30.9047	117.801	2015
Aedes albopictus	39.5031	116.686	2020
Aedes albopictus	29.8525	114.298	2019
Aedes albopictus	31.8305	119.971	2020
Aedes albopictus	32.5331	120.468	2020
Aedes albopictus	33.3373	120.154	2020
Aedes albopictus	33.9127	117.941	2020
Aedes albopictus	30.4739	106.642	2019
Aedes albopictus	30.4959	106.891	2019
Aedes albopictus	30.39	106.783	2020
Aedes albopictus	30.5379	106.44	2021
Aedes albopictus	30.3346	106.93	2019
Aedes albopictus	30.3494	106.296	2019
Aedes albopictus	36.4947	117.862	2020
Aedes albopictus	39.7176	117.31	2019
Aedes albopictus	36.4024	94.9033	2017
Aedes albopictus	22.5558	99.9321	2020
Aedes albopictus	37.8862	118.525	2020
Aedes albopictus	24.4338	98.5881	2020
Aedes albopictus	39.9211	111.648	2016
Aedes albopictus	23.5379	99.3977	2016
Aedes albopictus	22.0001	100.772	2016
Aedes albopictus	24.1831	97.792	2016
Aedes albopictus	21.4594	101.565	2016
Aedes albopictus	24.0128	97.8519	2016
Aedes albopictus	24.7052	97.9318	2016
Aedes albopictus	21.9575	100.452	2016
Aedes albopictus	28.8788	105.435	2016
Aedes albopictus	22.1516	113.559	2023
Aedes albopictus	22.1985	113.551	2023
Aedes albopictus	22.1999	113.553	2022
Aedes albopictus	22.2046	113.553	2022
Aedes albopictus	22.3061	114.185	2023
Aedes albopictus	22.4027	113.961	2023
Aedes albopictus	22.5184	114.256	2023
Aedes albopictus	22.3762	114.103	2023
Aedes albopictus	22.2375	114.157	2023
Aedes albopictus	22.295	114.012	2023
Aedes albopictus	22.295	114.012	2022
Aedes albopictus	22.2374	114.197	2022
Aedes albopictus	22.2955	114.243	2022
Aedes albopictus	22.494	114.104	2022
Aedes albopictus	22.3317	114.246	2022
Aedes albopictus	22.4586	114.01	2022
Aedes albopictus	22.2829	114.133	2022
Aedes albopictus	22.324	114.264	2021
Aedes albopictus	22.4596	114.012	2021
Aedes albopictus	22.3472	114.196	2021
Aedes albopictus	22.2916	113.95	2020
Aedes albopictus	22.4517	114.024	2020
Aedes albopictus	22.4469	114.04	2020
Aedes albopictus	22.2822	114.199	2021
Aedes albopictus	22.2289	114.117	2021
Aedes albopictus	22.3012	114.031	2021
Aedes albopictus	22.5545	114.191	2021
Aedes albopictus	22.4449	114.137	2019
Aedes albopictus	22.4516	114.024	2020
Aedes albopictus	22.4517	114.024	2020
Aedes albopictus	22.4668	114.181	2018
Aedes albopictus	22.4001	114.198	2020
Aedes albopictus	22.4005	114.198	2020
Aedes albopictus	22.3999	114.197	2020
Aedes albopictus	22.4	114.198	2020
Aedes albopictus	22.2904	113.938	2020
Aedes albopictus	22.2213	113.915	2020
Aedes albopictus	22.4448	114.14	2020
Aedes albopictus	22.3048	114.013	2020
Aedes albopictus	22.4516	114.024	2020
Aedes albopictus	22.2212	113.914	2020
Aedes albopictus	22.2285	113.935	2020
Aedes albopictus	22.2268	113.929	2020
Aedes albopictus	22.279	113.933	2020
Aedes albopictus	22.2689	113.994	2020
Aedes albopictus	22.4485	114.041	2020
Aedes albopictus	22.2792	113.932	2020
Aedes albopictus	22.2765	113.943	2020
Aedes albopictus	22.2796	113.931	2020
Aedes albopictus	22.2939	114.02	2020
Aedes albopictus	22.2796	113.934	2020
Aedes albopictus	22.4518	114.024	2020
Aedes albopictus	22.4523	114.021	2020
Aedes albopictus	22.2194	113.917	2020
Aedes albopictus	22.4527	114.021	2020
Aedes albopictus	22.4519	114.024	2020
Aedes albopictus	22.5722	114.164	2020
Aedes albopictus	22.4358	114.084	2020
Aedes albopictus	22.4472	114.041	2020
Aedes albopictus	22.5204	114.208	2019
Aedes albopictus	22.4199	114.13	2018
Aedes albopictus	22.3666	114.184	2019
Aedes albopictus	22.2739	114.233	2019
Aedes albopictus	22.2382	114.168	2019
Aedes albopictus	22.4096	113.963	2019
Aedes albopictus	22.501	114.177	2019
Aedes albopictus	22.4443	114.136	2019
Aedes albopictus	22.4306	114.084	2019
Aedes albopictus	22.2629	114.137	2019
Aedes albopictus	22.3665	114.184	2018
Aedes albopictus	22.2452	114.149	2018
Aedes albopictus	22.3389	114.174	2018
Aedes albopictus	22.2725	114.232	2018
Aedes albopictus	22.3514	114.138	2018
Aedes albopictus	22.2646	114.25	2017
Aedes albopictus	22.2797	114.214	2017
Aedes albopictus	22.2646	114.25	2017
Aedes albopictus	22.2646	114.249	2017
Aedes albopictus	22.2856	114.192	2016
Aedes albopictus	22.3201	114.161	2016
Aedes albopictus	22.3244	114.175	2017
Aedes albopictus	22.5127	114.115	2017
Aedes albopictus	22.2655	114.249	2017
Aedes albopictus	22.2647	114.249	2017
Aedes albopictus	22.2644	114.249	2017
Aedes albopictus	22.272	114.251	2016
Aedes albopictus	22.5102	114.112	2017
Aedes albopictus	22.375	114	2017
Aedes albopictus	22.2646	114.25	2017
Aedes albopictus	22.5099	114.113	2017
Aedes albopictus	22.2079	114.145	2016
Aedes albopictus	22.2642	114.25	2017
Aedes albopictus	22.5102	114.112	2017
Aedes albopictus	22.259	114.248	2017
Aedes albopictus	22.3163	114.269	2018
Aedes albopictus	22.4455	114.137	2018
Aedes albopictus	22.4539	114.215	2018
Aedes albopictus	22.4606	114.33	2018
Aedes albopictus	22.262	113.993	2018
Aedes albopictus	22.4205	114.239	2017
Aedes albopictus	22.2062	114.024	2017
Aedes albopictus	22.4232	114.241	2016
Aedes albopictus	24.684	120.875	2022
Aedes albopictus	23.4641	120.48	2021
Aedes albopictus	25.1584	121.709	2023
Aedes albopictus	24.2556	120.748	2023
Aedes albopictus	23.1141	120.299	2023
Aedes albopictus	23.7894	120.234	2023
Aedes albopictus	24.9903	121.517	2023
Aedes albopictus	23.8273	120.8	2023
Aedes albopictus	24.6842	120.874	2022
Aedes albopictus	23.4715	120.484	2023
Aedes albopictus	23.8282	120.802	2023
Aedes albopictus	23.8283	120.802	2023
Aedes albopictus	23.7112	120.53	2023
Aedes albopictus	23.5046	120.797	2023
Aedes albopictus	23.7981	120.44	2023
Aedes albopictus	23.6206	120.261	2023
Aedes albopictus	23.6201	120.261	2023
Aedes albopictus	23.7545	120.626	2023
Aedes albopictus	22.6532	121.503	2023
Aedes albopictus	24.7456	121.721	2023
Aedes albopictus	23.0471	120.181	2023
Aedes albopictus	25.1197	121.47	2023
Aedes albopictus	25.1038	121.532	2023
Aedes albopictus	24.1117	120.497	2020
Aedes albopictus	23.0466	120.172	2023
Aedes albopictus	25.0198	121.458	2022
Aedes albopictus	23.0004	120.221	2022
Aedes albopictus	24.9808	121.587	2022
Aedes albopictus	23.6125	120.606	2022
Aedes albopictus	23.7378	120.418	2022
Aedes albopictus	25.1499	121.774	2022
Aedes albopictus	23.8281	120.802	2022
Aedes albopictus	24.9474	121.498	2022
Aedes albopictus	25.1499	121.774	2022
Aedes albopictus	25.1472	121.777	2022
Aedes albopictus	25.0199	121.305	2022
Aedes albopictus	23.6977	120.627	2022
Aedes albopictus	25.0094	121.472	2022
Aedes albopictus	24.5539	120.812	2022
Aedes albopictus	23.5413	120.226	2022
Aedes albopictus	25.1488	121.776	2022
Aedes albopictus	23.5956	120.597	2021
Aedes albopictus	24.7463	121.748	2022
Aedes albopictus	24.7499	121.767	2022
Aedes albopictus	23.9508	120.93	2022
Aedes albopictus	23.8283	120.802	2022
Aedes albopictus	23.6979	120.627	2022
Aedes albopictus	23.9585	120.564	2022
Aedes albopictus	24.1212	120.816	2022
Aedes albopictus	23.6535	120.156	2022
Aedes albopictus	23.7741	120.412	2022
Aedes albopictus	23.7271	120.623	2022
Aedes albopictus	23.8288	120.795	2022
Aedes albopictus	24.709	121.676	2022
Aedes albopictus	23.8131	120.44	2022
Aedes albopictus	25.2468	121.616	2022
Aedes albopictus	24.2735	120.948	2022
Aedes albopictus	23.6173	120.643	2022
Aedes albopictus	23.3966	120.271	2022
Aedes albopictus	23.717	120.421	2017
Aedes albopictus	25.0821	121.675	2021
Aedes albopictus	23.7248	120.624	2022
Aedes albopictus	23.6204	120.261	2022
Aedes albopictus	23.7539	120.615	2022
Aedes albopictus	23.7902	120.487	2022
Aedes albopictus	22.7208	120.294	2022
Aedes albopictus	23.7148	120.413	2022
Aedes albopictus	24.9454	121.212	2021
Aedes albopictus	24.9448	121.498	2021
Aedes albopictus	25.0065	121.585	2021
Aedes albopictus	24.7588	121.055	2021
Aedes albopictus	23.651	120.156	2021
Aedes albopictus	23.757	120.35	2021
Aedes albopictus	24.7934	120.982	2019
Aedes albopictus	24.9695	121.581	2021
Aedes albopictus	24.4499	120.879	2020
Aedes albopictus	23.44	120.496	2019
Aedes albopictus	23.755	120.617	2021
Aedes albopictus	23.8298	120.797	2020
Aedes albopictus	22.9979	120.22	2019
Aedes albopictus	23.5916	120.602	2021
Aedes albopictus	24.8661	121.832	2020
Aedes albopictus	24.0795	120.712	2020
Aedes albopictus	22.6741	120.29	2020
Aedes albopictus	23.6092	120.601	2021
Aedes albopictus	23.5964	120.613	2021
Aedes albopictus	23.5948	120.613	2021
Aedes albopictus	23.7402	120.409	2021
Aedes albopictus	23.6105	120.599	2020
Aedes albopictus	25.1876	121.455	2021
Aedes albopictus	25.1899	121.451	2021
Aedes albopictus	23.5932	120.302	2018
Aedes albopictus	23.7398	120.399	2019
Aedes albopictus	23.8006	120.452	2018
Aedes albopictus	23.754	120.623	2021
Aedes albopictus	23.6955	120.527	2020
Aedes albopictus	23.6733	120.538	2020
Aedes albopictus	23.5967	120.455	2020
Aedes albopictus	23.6983	120.54	2020
Aedes albopictus	24.902	121.551	2019
Aedes albopictus	23.6177	120.263	2020
Aedes albopictus	23.1813	120.371	2018
Aedes albopictus	23.0813	120.063	2020
Aedes albopictus	22.7531	121.146	2020
Aedes albopictus	24.1762	120.65	2020
Aedes albopictus	24.6169	121.799	2020
Aedes albopictus	23.6214	120.262	2019
Aedes albopictus	23.4335	120.591	2019
Aedes albopictus	23.7073	120.451	2019
Aedes albopictus	22.599	120.339	2019
Aedes albopictus	23.7723	120.414	2019
Aedes albopictus	23.7683	120.399	2019
Aedes albopictus	22.9971	120.219	2019
Aedes albopictus	23.475	120.49	2019
Aedes albopictus	23.5586	120.475	2019
Aedes albopictus	24.7072	121.134	2019
Aedes albopictus	25.0969	121.525	2019
Aedes albopictus	23.0816	120.063	2019
Aedes albopictus	23.6206	120.261	2018
Aedes albopictus	23.9352	121.598	2018
Aedes albopictus	25.0857	121.625	2018
Aedes albopictus	23.5439	120.421	2018
Aedes albopictus	22.63	120.32	2013
Aedes albopictus	22.64	120.37	2013
Aedes albopictus	22.72	120.3	2013
Aedes albopictus	22.59	120.49	2013
Aedes albopictus	22.7	120.36	2013
Aedes albopictus	22.62	120.35	2013
Aedes albopictus	22.67	120.48	2013
Aedes albopictus	22.63	120.37	2013
Aedes albopictus	22.64	120.43	2013
Aedes albopictus	22.97	120.2	2013
Aedes albopictus	22.69	120.49	2013
Aedes albopictus	22.98	120.21	2013
Aedes albopictus	23.95	120.35	2013
Aedes albopictus	22.66	120.29	2013
Aedes albopictus	24.74	121.08	2013
Aedes albopictus	22.66	120.5	2013
Aedes albopictus	22.63	120.35	2013
Aedes albopictus	25.05	121.51	2013
Aedes albopictus	22.67	120.5	2013
Aedes albopictus	22.98	120.24	2013
Aedes albopictus	22.69	120.36	2013
Aedes albopictus	22.97	120.24	2013
Aedes albopictus	22.61	120.31	2013
Aedes albopictus	22.63	120.36	2013
Aedes albopictus	22.63	120.3	2013
Aedes albopictus	22.66	120.48	2013
Aedes albopictus	22.68	120.51	2013
Aedes albopictus	22.55	120.55	2013
Aedes albopictus	22.66	120.47	2013
Aedes albopictus	22.67	120.49	2013
Aedes albopictus	23	120.22	2013
Aedes albopictus	22.63	120.34	2013
Aedes albopictus	22.96	120.17	2013
Aedes albopictus	23.97	120.35	2013
Aedes albopictus	22.6	120.34	2013
Aedes albopictus	22.56	120.55	2013
Aedes albopictus	23.96	120.33	2013
Aedes albopictus	23.55	119.62	2013
Aedes albopictus	23.96	120.34	2013
Aedes albopictus	22.59	120.48	2013
Aedes albopictus	22.64	120.35	2013
Aedes albopictus	22.58	120.37	2013
Aedes albopictus	22.66	120.34	2013
Aedes albopictus	22.66	120.51	2013
Aedes albopictus	22.59	120.31	2013
Aedes albopictus	22.64	120.27	2013
Aedes albopictus	23.57	119.56	2013
Aedes albopictus	22.63	120.28	2013
Aedes albopictus	22.59	120.34	2013
Aedes albopictus	22.58	120.36	2013
Aedes albopictus	22.63	120.55	2013
Aedes albopictus	22.69	120.51	2013
Aedes albopictus	22.62	120.37	2013
Aedes albopictus	22.62	120.27	2013
Aedes albopictus	22.53	120.35	2013
Aedes albopictus	22.68	120.48	2013
Aedes albopictus	22.63	120.27	2013
Aedes albopictus	22.62	120.34	2013
Aedes albopictus	22.63	120.38	2013
Aedes albopictus	22.59	120.32	2013
Aedes albopictus	22.55	120.39	2013
Aedes albopictus	23.03	120.28	2013
Aedes albopictus	22.69	120.3	2013
Aedes albopictus	22.69	120.28	2013
Aedes albopictus	22.61	120.3	2013
Aedes albopictus	22.6	120.31	2013
Aedes albopictus	22.49	120.61	2013
Aedes albopictus	22.71	120.3	2013
Aedes albopictus	22.62	120.31	2013
Aedes albopictus	22.65	120.53	2013
Aedes albopictus	22.73	120.32	2013
Aedes albopictus	22.68	120.49	2013
Aedes albopictus	22.66	120.3	2013
Aedes albopictus	23	120.23	2013
Aedes albopictus	22.68	120.5	2013
Aedes albopictus	22.58	120.62	2013
Aedes albopictus	22.62	120.38	2013
Aedes albopictus	22.62	120.32	2013
Aedes albopictus	22.56	120.33	2013
Aedes albopictus	22.64	120.39	2013
Aedes albopictus	22.51	120.59	2013
Aedes albopictus	22.7	120.29	2013
Aedes albopictus	23	120.24	2013
Aedes albopictus	22.72	120.31	2013
Aedes albopictus	22.62	120.41	2013
Aedes albopictus	22.5	120.4	2013
Aedes albopictus	22.67	120.29	2013
Aedes albopictus	22.56	120.54	2013
Aedes albopictus	22.69	120.5	2013
Aedes albopictus	22.71	120.28	2013
Aedes albopictus	22.54	120.53	2013
Aedes albopictus	23.91	120.36	2013
Aedes albopictus	22.61	120.38	2013
Aedes albopictus	22.59	120.33	2013
Aedes albopictus	22.61	120.36	2013
Aedes albopictus	22.74	120.33	2013
Aedes albopictus	22.63	120.4	2013
Aedes albopictus	22.62	120.36	2013
Aedes albopictus	22.6	120.35	2013
Aedes albopictus	22.68	120.35	2013
Aedes albopictus	22.64	120.41	2013
Aedes albopictus	22.68	120.6	2013
Aedes albopictus	22.65	120.34	2013
Aedes albopictus	22.69	120.32	2013
Aedes albopictus	22.52	120.56	2013
Aedes albopictus	23.58	119.57	2013
Aedes albopictus	22.99	120.22	2013
Aedes albopictus	22.55	120.54	2013
Aedes albopictus	22.61	120.35	2013
Aedes albopictus	23.36	119.49	2013
Aedes albopictus	22.99	120.21	2013
Aedes albopictus	22.55	120.53	2013
Aedes albopictus	22.67	120.51	2013
Aedes albopictus	22.73	120.29	2013
Aedes albopictus	22.98	120.25	2013
Aedes albopictus	22.6	120.49	2013
Aedes albopictus	22.63	120.33	2013
Aedes albopictus	23.99	120.38	2013
Aedes albopictus	22.64	120.31	2013
Aedes albopictus	22.67	120.28	2013
Aedes albopictus	22.64	120.29	2013
Aedes albopictus	22.59	120.5	2013
Aedes albopictus	22.66	120.32	2013
Aedes albopictus	23.93	120.34	2013
Aedes albopictus	22.67	120.3	2013
Aedes albopictus	22.57	120.33	2013
Aedes albopictus	22.66	120.33	2013
Aedes albopictus	22.6	120.33	2013
Aedes albopictus	22.65	120.32	2013
Aedes albopictus	23.98	120.35	2013
Aedes albopictus	23.94	120.38	2013
Aedes albopictus	24.01	120.37	2013
Aedes albopictus	22.62	120.29	2013
Aedes albopictus	22.63	120.31	2013
Aedes albopictus	22.57	120.36	2013
Aedes albopictus	22.52	120.34	2013
Aedes albopictus	22.71	120.29	2013
Aedes albopictus	22.58	120.32	2013
Aedes albopictus	22.68	120.3	2013
Aedes albopictus	22.67	120.33	2013
Aedes albopictus	22.65	120.28	2013
Aedes albopictus	22.97	120.22	2013
Aedes albopictus	23.93	120.32	2013
Aedes albopictus	22.57	120.35	2013
Aedes albopictus	22.98	120.22	2013
Aedes albopictus	22.48	120.46	2013
Aedes albopictus	22.61	120.32	2013
Aedes albopictus	22.5	120.46	2013
Aedes albopictus	22.5	120.39	2013
Aedes albopictus	22.65	120.3	2013
Aedes albopictus	22.49	120.51	2013
Aedes albopictus	22.64	120.28	2013
Aedes albopictus	22.68	120.37	2013
Aedes albopictus	22.58	120.29	2013
Aedes albopictus	22.61	120.48	2013
Aedes albopictus	23.26	120.19	2013
Aedes albopictus	24.98	121.26	2013
Aedes albopictus	25	121.3	2013
Aedes albopictus	22.62	120.33	2013
Aedes albopictus	22.58	120.35	2013
Aedes albopictus	22.79	120.31	2013
Aedes albopictus	22.6	120.32	2013
Aedes albopictus	23.9	120.33	2013
Aedes albopictus	23.89	120.34	2013
Aedes albopictus	24.96	121.23	2013
Aedes albopictus	22.48	120.47	2013
Aedes albopictus	22.97	120.23	2013
Aedes albopictus	22.72	120.32	2013
Aedes albopictus	24.4	120.8	2013
Aedes albopictus	22.57	120.34	2013
Aedes albopictus	22.46	120.47	2013
Aedes albopictus	22.87	120.25	2013
Aedes albopictus	22.42	120.71	2013
Aedes albopictus	24.43	120.78	2013
Aedes albopictus	22.84	120.26	2013
Aedes albopictus	22.86	120.25	2013
Aedes albopictus	22.85	120.25	2013
Aedes albopictus	22.71	120.32	2013
Aedes albopictus	22.68	120.31	2013
Aedes albopictus	23.57	119.59	2013
Aedes albopictus	22.6	120.41	2013
Aedes albopictus	22.64	120.33	2013
Aedes albopictus	23.92	120.32	2013
Aedes albopictus	22.98	120.23	2013
Aedes albopictus	22.73	120.3	2013
Aedes albopictus	23.92	120.31	2013
Aedes albopictus	22.73	120.33	2013
Aedes albopictus	23.01	120.2	2013
Aedes albopictus	22.65	120.31	2013
Aedes albopictus	22.61	120.33	2013
Aedes albopictus	23.95	120.33	2013
Aedes albopictus	23.06	120.24	2013
Aedes albopictus	22.61	120.34	2013
Aedes albopictus	22.59	120.43	2013
Aedes albopictus	24.75	121.76	2013
Aedes albopictus	22.99	120.23	2013
Aedes albopictus	23.92	120.35	2013
Aedes albopictus	22.65	120.33	2013
Aedes albopictus	22.46	120.45	2013
Aedes albopictus	22.96	120.23	2013
Aedes albopictus	22.46	120.44	2013
Aedes albopictus	22.66	120.43	2013
Aedes albopictus	24.46	118.35	2013
Aedes albopictus	23.02	120.63	2013
Aedes albopictus	22.64	120.34	2013
Aedes albopictus	22.67	120.31	2013
Aedes albopictus	22.48	120.43	2013
Aedes albopictus	22.45	120.45	2013
Aedes albopictus	23.32	120.32	2013
Aedes albopictus	22.97	120.64	2013
Aedes albopictus	22.52	120.39	2013
Aedes albopictus	22.96	120.46	2013
Aedes albopictus	22.99	120.17	2013
Aedes albopictus	23.28	120.27	2013
Aedes albopictus	22.47	120.45	2013
Aedes albopictus	22.48	120.44	2013
Aedes albopictus	22.91	120.65	2013
Aedes albopictus	22.88	120.46	2013
Aedes albopictus	23.56	119.56	2013
Aedes albopictus	22.97	120.5	2013
Aedes albopictus	23.06	120.7	2013
Aedes albopictus	22.92	120.43	2013
Aedes albopictus	22.89	120.37	2013
Aedes albopictus	22.93	120.44	2013
Aedes albopictus	22.95	120.5	2013
Aedes albopictus	22.94	120.47	2013
Aedes albopictus	22.98	120.51	2013
Aedes albopictus	22.58	120.33	2013
Aedes albopictus	23.31	120.3	2013
Aedes albopictus	22.89	120.39	2013
Aedes albopictus	22.89	120.5	2013
Aedes albopictus	22.9	120.4	2013
Aedes albopictus	22.88	120.43	2013
Aedes albopictus	22.92	120.5	2013
Aedes albopictus	22.58	120.31	2013
Aedes albopictus	22.54	120.34	2013
Aedes albopictus	22.9	120.55	2013
Aedes albopictus	22.89	120.49	2013
Aedes albopictus	22.59	120.35	2013
Aedes albopictus	22.84	120.47	2013
Aedes albopictus	22.7	120.3	2013
Aedes albopictus	22.96	120.48	2013
Aedes albopictus	22.64	120.36	2013
Aedes albopictus	23	120.55	2013
Aedes albopictus	22.69	120.33	2013
Aedes albopictus	22.98	120.57	2013
Aedes albopictus	23	120.5	2013
Aedes albopictus	22.82	120.43	2013
Aedes albopictus	23.02	120.21	2013
Aedes albopictus	22.65	120.5	2013
Aedes albopictus	22.93	120.57	2013
Aedes albopictus	22.85	120.37	2013
Aedes albopictus	22.84	120.36	2013
Aedes albopictus	22.89	120.19	2013
Aedes albopictus	22.8	120.44	2013
Aedes albopictus	22.82	120.41	2013
Aedes albopictus	22.83	120.46	2013
Aedes albopictus	23.89	120.32	2013
Aedes albopictus	22.86	120.47	2013
Aedes albopictus	22.81	120.21	2013
Aedes albopictus	22.84	120.43	2013
Aedes albopictus	22.7	120.43	2013
Aedes albopictus	22.91	120.2	2013
Aedes albopictus	22.68	120.41	2013
Aedes albopictus	22.85	120.4	2013
Aedes albopictus	22.69	120.43	2013
Aedes albopictus	22.69	120.44	2013
Aedes albopictus	22.72	120.29	2013
Aedes albopictus	22.91	120.48	2013
Aedes albopictus	22.56	120.39	2013
Aedes albopictus	22.9	120.2	2013
Aedes albopictus	22.58	120.34	2013
Aedes albopictus	22.89	120.47	2013
Aedes albopictus	22.82	120.22	2013
Aedes albopictus	22.89	120.21	2013
Aedes albopictus	22.57	120.37	2013
Aedes albopictus	23	120.17	2013
Aedes albopictus	22.6	120.28	2013
Aedes albopictus	23.58	119.58	2013
Aedes albopictus	22.72	120.42	2013
Aedes albopictus	22.85	120.27	2013
Aedes albopictus	22.69	120.41	2013
Aedes albopictus	23.9	120.34	2013
Aedes albopictus	22.91	120.22	2013
Aedes albopictus	22.65	120.42	2013
Aedes albopictus	22.8	120.36	2013
Aedes albopictus	22.41	120.65	2013
Aedes albopictus	22.67	120.41	2013
Aedes albopictus	22.45	120.72	2013
Aedes albopictus	22.54	120.65	2013
Aedes albopictus	22.61	120.27	2013
Aedes albopictus	22.64	120.26	2013
Aedes albopictus	22.38	120.64	2013
Aedes albopictus	22.79	120.37	2013
Aedes albopictus	22.67	120.32	2013
Aedes albopictus	22.81	120.23	2013
Aedes albopictus	22.99	120.25	2013
Aedes albopictus	22.84	120.21	2013
Aedes albopictus	22.8	120.25	2013
Aedes albopictus	22.87	120.26	2013
Aedes albopictus	22.44	120.59	2013
Aedes albopictus	22.77	120.39	2013
Aedes albopictus	22.76	120.35	2013
Aedes albopictus	22.88	120.24	2013
Aedes albopictus	22.55	120.58	2013
Aedes albopictus	22.8	120.33	2013
Aedes albopictus	22.79	120.35	2013
Aedes albopictus	22.74	120.26	2013
Aedes albopictus	22.78	120.41	2013
Aedes albopictus	22.65	120.29	2013
Aedes albopictus	22.8	120.38	2013
Aedes albopictus	22.79	120.24	2013
Aedes albopictus	22.77	120.34	2013
Aedes albopictus	22.72	120.28	2013
Aedes albopictus	22.72	120.27	2013
Aedes albopictus	22.66	120.27	2013
Aedes albopictus	22.88	120.25	2013
Aedes albopictus	22.72	120.26	2013
Aedes albopictus	22.41	120.62	2013
Aedes albopictus	25.07	121.54	2013
Aedes albopictus	22.68	120.28	2013
Aedes albopictus	22.68	120.29	2013
Aedes albopictus	22.54	120.58	2013
Aedes albopictus	22.54	120.56	2013
Aedes albopictus	22.73	120.25	2013
Aedes albopictus	22.79	120.25	2013
Aedes albopictus	22.48	120.41	2013
Aedes albopictus	22.78	120.29	2013
Aedes albopictus	22.9	120.19	2013
Aedes albopictus	22.66	120.28	2013
Aedes albopictus	22.89	120.25	2013
Aedes albopictus	22.46	120.68	2013
Aedes albopictus	22.75	120.26	2013
Aedes albopictus	22.9	120.22	2013
Aedes albopictus	22.91	120.19	2013
Aedes albopictus	22.9	120.24	2013
Aedes albopictus	22.76	120.27	2013
Aedes albopictus	22.91	120.18	2013
Aedes albopictus	22.64	120.32	2013
Aedes albopictus	23.3	120.31	2013
Aedes albopictus	22.89	120.23	2013
Aedes albopictus	22.75	120.27	2013
Aedes albopictus	22.88	120.33	2013
Aedes albopictus	22.82	120.29	2013
Aedes albopictus	22.78	120.25	2013
Aedes albopictus	22.49	120.41	2013
Aedes albopictus	22.74	120.25	2013
Aedes albopictus	23.3	120.32	2013
Aedes albopictus	22.79	120.29	2013
Aedes albopictus	23.32	120.34	2013
Aedes albopictus	22.6	120.36	2013
Aedes albopictus	24.75	121.75	2013
Aedes albopictus	22.79	120.28	2013
Aedes albopictus	22.74	120.28	2013
Aedes albopictus	22.82	120.33	2013
Aedes albopictus	22.83	120.34	2013
Aedes albopictus	22.89	120.29	2013
Aedes albopictus	22.85	120.31	2013
Aedes albopictus	22.87	120.27	2013
Aedes albopictus	22.76	120.33	2013
Aedes albopictus	22.85	120.33	2013
Aedes albopictus	22.78	120.26	2013
Aedes albopictus	22.77	120.26	2013
Aedes albopictus	22.75	120.29	2013
Aedes albopictus	22.76	120.26	2013
Aedes albopictus	23.96	120.39	2013
Aedes albopictus	22.89	120.32	2013
Aedes albopictus	22.89	120.27	2013
Aedes albopictus	24.77	121.08	2013
Aedes albopictus	22.83	120.3	2013
Aedes albopictus	22.78	120.27	2013
Aedes albopictus	22.81	120.32	2013
Aedes albopictus	22.84	120.27	2013
Aedes albopictus	22.88	120.32	2013
Aedes albopictus	22.8	120.28	2013
Aedes albopictus	22.66	120.49	2013
Aedes albopictus	22.8	120.31	2013
Aedes albopictus	22.77	120.29	2013
Aedes albopictus	22.77	120.28	2013
Aedes albopictus	22.77	120.3	2013
Aedes albopictus	22.86	120.23	2013
Aedes albopictus	22.76	120.3	2013
Aedes albopictus	22.57	120.4	2013
Aedes albopictus	22.86	120.22	2013
Aedes albopictus	22.78	120.31	2013
Aedes albopictus	22.58	120.42	2013
Aedes albopictus	22.73	120.36	2013
Aedes albopictus	23.97	120.37	2013
Aedes albopictus	22.82	120.27	2013
Aedes albopictus	22.84	120.25	2013
Aedes albopictus	22.83	120.28	2013
Aedes albopictus	22.59	120.39	2013
Aedes albopictus	22.74	120.3	2013
Aedes albopictus	22.81	120.27	2013
Aedes albopictus	24.13	120.61	2013
Aedes albopictus	22.79	120.3	2013
Aedes albopictus	24.14	120.6	2013
Aedes albopictus	22.85	120.23	2013
Aedes albopictus	22.73	120.34	2013
Aedes albopictus	22.87	120.33	2013
Aedes albopictus	22.54	120.41	2013
Aedes albopictus	22.8	120.29	2013
Aedes albopictus	22.75	120.32	2013
Aedes albopictus	22.51	120.4	2013
Aedes albopictus	22.49	120.39	2013
Aedes albopictus	22.49	120.38	2013
Aedes albopictus	25.03	121.83	2013
Aedes albopictus	22.76	120.31	2013
Aedes albopictus	22.72	120.34	2013
Aedes albopictus	22.84	120.53	2013
Aedes albopictus	22.57	120.43	2013
Aedes albopictus	22.67	120.36	2013
Aedes albopictus	22.75	120.31	2013
Aedes albopictus	22.81	120.28	2013
Aedes albopictus	22.49	120.4	2013
Aedes albopictus	22.87	120.52	2013
Aedes albopictus	22.51	120.41	2013
Aedes albopictus	22.65	120.39	2013
Aedes albopictus	22.85	120.55	2013
Aedes albopictus	22.74	120.37	2013
Aedes albopictus	22.75	120.35	2013
Aedes albopictus	22.86	120.48	2013
Aedes albopictus	22.58	120.39	2013
Aedes albopictus	22.85	120.53	2013
Aedes albopictus	22.75	120.3	2013
Aedes albopictus	22.67	120.27	2013
Aedes albopictus	22.67	120.39	2013
Aedes albopictus	22.67	120.46	2013
Aedes albopictus	22.66	120.45	2013
Aedes albopictus	22.6	120.43	2013
Aedes albopictus	22.57	120.38	2013
Aedes albopictus	22.5	120.38	2013
Aedes albopictus	22.75	120.4	2013
Aedes albopictus	22.71	120.38	2013
Aedes albopictus	22.67	120.47	2013
Aedes albopictus	22.68	120.45	2013
Aedes albopictus	22.68	120.34	2013
Aedes albopictus	23.58	119.62	2012
Aedes albopictus	23	120.21	2013
Aedes albopictus	22.51	120.36	2013
Aedes albopictus	22.71	120.31	2013
Aedes albopictus	24.65	121.78	2013
Aedes albopictus	23.03	120.27	2013
Aedes albopictus	22.61	120.4	2013
Aedes albopictus	24.86	121.09	2013
Aedes albopictus	23.91	120.33	2012
Aedes albopictus	24.02	121.61	2013
Aedes albopictus	25.06	121.61	2013
Aedes albopictus	22.73	120.46	2012
Aedes albopictus	23.03	120.2	2012
Aedes albopictus	23.3	120.3	2012
Aedes albopictus	22.59	120.38	2012
Aedes albopictus	23	120.19	2012
Aedes albopictus	23.57	119.58	2012
Aedes albopictus	22.54	120.51	2012
Aedes albopictus	22.58	120.65	2012
Aedes albopictus	24.56	120.78	2012
Aedes albopictus	25.04	121.87	2012
Aedes albopictus	22.52	120.65	2012
Aedes albopictus	23.11	120.22	2012
Aedes albopictus	22.63	120.29	2012
Aedes albopictus	25.01	121.82	2012
Aedes albopictus	22.57	120.46	2012
Aedes albopictus	22.78	120.5	2012
Aedes albopictus	23	120.2	2012
Aedes albopictus	22.54	120.48	2012
Aedes albopictus	22.59	120.46	2012
Aedes albopictus	22.56	120.51	2012
Aedes albopictus	23.31	120.31	2012
Aedes albopictus	22.56	120.48	2012
Aedes albopictus	23.3	120.29	2012
Aedes albopictus	22.6	120.53	2012
Aedes albopictus	23.73	120.3	2012
Aedes albopictus	22.57	120.49	2012
Aedes albopictus	22.58	120.48	2012
Aedes albopictus	22.6	120.47	2012
Aedes albopictus	22.59	120.54	2012
Aedes albopictus	22.66	120.53	2012
Aedes albopictus	22.59	120.47	2012
Aedes albopictus	22.61	120.54	2012
Aedes albopictus	22.6	120.46	2012
Aedes albopictus	22.6	120.51	2012
Aedes albopictus	22.57	120.47	2012
Aedes albopictus	22.61	120.47	2012
Aedes albopictus	22.66	120.57	2012
Aedes albopictus	23.03	120.22	2012
Aedes albopictus	22.62	120.45	2012
Aedes albopictus	23.04	120.22	2012
Aedes albopictus	22.63	120.51	2012
Aedes albopictus	22.58	120.5	2012
Aedes albopictus	22.68	120.69	2012
Aedes albopictus	22.61	120.52	2012
Aedes albopictus	22.69	120.61	2012
Aedes albopictus	22.62	120.53	2012
Aedes albopictus	22.63	120.53	2012
Aedes albopictus	22.68	120.54	2012
Aedes albopictus	22.58	120.55	2012
Aedes albopictus	22.61	120.53	2012
Aedes albopictus	22.62	120.58	2012
Aedes albopictus	22.62	120.47	2012
Aedes albopictus	22.68	120.55	2012
Aedes albopictus	22.59	120.55	2012
Aedes albopictus	22.69	120.54	2012
Aedes albopictus	22.7	120.57	2012
Aedes albopictus	22.71	120.59	2012
Aedes albopictus	22.58	120.52	2012
Aedes albopictus	22.68	120.58	2012
Aedes albopictus	22.63	120.56	2012
Aedes albopictus	22.57	120.48	2012
Aedes albopictus	22.67	120.52	2012
Aedes albopictus	22.62	120.56	2012
Aedes albopictus	22.59	120.56	2012
Aedes albopictus	22.64	120.61	2012
Aedes albopictus	22.62	120.61	2012
Aedes albopictus	22.71	120.64	2012
Aedes albopictus	22.66	120.61	2012
Aedes albopictus	22.84	120.59	2012
Aedes albopictus	22.7	120.53	2012
Aedes albopictus	22.68	120.59	2012
Aedes albopictus	22.68	120.62	2012
Aedes albopictus	22.57	120.58	2012
Aedes albopictus	22.61	120.56	2012
Aedes albopictus	22.82	120.51	2012
Aedes albopictus	22.57	120.62	2012
Aedes albopictus	23.9	120.31	2012
Aedes albopictus	22.86	120.6	2012
Aedes albopictus	22.81	120.51	2012
Aedes albopictus	22.79	120.5	2012
Aedes albopictus	22.81	120.57	2012
Aedes albopictus	22.62	120.59	2012
Aedes albopictus	22.58	120.57	2012
Aedes albopictus	22.57	120.54	2012
Aedes albopictus	22.56	120.6	2012
Aedes albopictus	22.79	120.61	2012
Aedes albopictus	22.71	120.56	2012
Aedes albopictus	22.7	120.55	2012
Aedes albopictus	22.61	120.62	2012
Aedes albopictus	22.58	120.56	2012
Aedes albopictus	22.76	120.51	2012
Aedes albopictus	22.77	120.62	2012
Aedes albopictus	22.79	120.59	2012
Aedes albopictus	22.57	120.57	2012
Aedes albopictus	22.87	120.64	2012
Aedes albopictus	22.82	120.66	2012
Aedes albopictus	22.74	120.63	2012
Aedes albopictus	22.78	120.59	2012
Aedes albopictus	22.8	120.48	2012
Aedes albopictus	22.76	120.48	2012
Aedes albopictus	22.78	120.51	2012
Aedes albopictus	22.74	120.47	2012
Aedes albopictus	22.71	120.48	2012
Aedes albopictus	22.69	120.63	2012
Aedes albopictus	22.55	120.61	2012
Aedes albopictus	22.82	120.61	2012
Aedes albopictus	22.83	120.62	2012
Aedes albopictus	22.78	120.57	2012
Aedes albopictus	22.79	120.53	2012
Aedes albopictus	22.8	120.58	2012
Aedes albopictus	22.78	120.49	2012
Aedes albopictus	22.76	120.49	2012
Aedes albopictus	22.84	120.61	2012
Aedes albopictus	22.76	120.55	2012
Aedes albopictus	22.74	120.52	2012
Aedes albopictus	22.79	120.66	2012
Aedes albopictus	22.73	120.56	2012
Aedes albopictus	22.76	120.52	2012
Aedes albopictus	22.63	120.67	2012
Aedes albopictus	22.82	120.59	2012
Aedes albopictus	22.8	120.64	2012
Aedes albopictus	22.77	120.66	2012
Aedes albopictus	22.75	120.5	2012
Aedes albopictus	23.55	119.58	2012
Aedes albopictus	22.76	120.58	2012
Aedes albopictus	22.56	120.69	2012
Aedes albopictus	22.75	120.54	2012
Aedes albopictus	22.7	120.6	2012
Aedes albopictus	22.54	120.67	2012
Aedes albopictus	22.77	120.5	2012
Aedes albopictus	22.73	120.55	2012
Aedes albopictus	22.75	120.57	2012
Aedes albopictus	22.78	120.47	2012
Aedes albopictus	22.73	120.61	2012
Aedes albopictus	22.75	120.65	2012
Aedes albopictus	22.42	120.51	2012
Aedes albopictus	22.74	120.49	2012
Aedes albopictus	22.47	120.56	2012
Aedes albopictus	22.53	120.5	2012
Aedes albopictus	22.76	120.46	2012
Aedes albopictus	22.72	120.51	2012
Aedes albopictus	22.49	120.64	2012
Aedes albopictus	22.5	120.52	2012
Aedes albopictus	22.7	120.66	2012
Aedes albopictus	22.56	120.64	2012
Aedes albopictus	22.45	120.53	2012
Aedes albopictus	22.75	120.59	2012
Aedes albopictus	23.19	120.18	2012
Aedes albopictus	22.68	120.65	2012
Aedes albopictus	22.43	120.5	2012
Aedes albopictus	22.45	120.54	2012
Aedes albopictus	22.65	120.66	2012
Aedes albopictus	22.46	120.59	2012
Aedes albopictus	22.47	120.52	2012
Aedes albopictus	22.51	120.49	2012
Aedes albopictus	22.52	120.72	2012
Aedes albopictus	22.48	120.52	2012
Aedes albopictus	23.03	120.21	2012
Aedes albopictus	22.43	120.56	2012
Aedes albopictus	22.73	120.66	2012
Aedes albopictus	22.85	120.65	2012
Aedes albopictus	22.42	120.54	2012
Aedes albopictus	22.42	120.56	2012
Aedes albopictus	22.43	120.53	2012
Aedes albopictus	22.51	120.47	2012
Aedes albopictus	22.36	120.6	2012
Aedes albopictus	22.51	120.37	2012
Aedes albopictus	22.49	120.53	2012
Aedes albopictus	22.41	120.59	2012
Aedes albopictus	22.43	120.52	2012
Aedes albopictus	22.35	120.66	2012
Aedes albopictus	22.39	120.61	2012
Aedes albopictus	22.44	120.56	2012
Aedes albopictus	22.48	120.5	2012
Aedes albopictus	22.34	120.61	2012
Aedes albopictus	24.73	121.77	2012
Aedes albopictus	22.4	120.58	2012
Aedes albopictus	22.49	120.5	2012
Aedes albopictus	22.2	120.71	2012
Aedes albopictus	22.04	120.7	2012
Aedes albopictus	22.2	120.7	2012
Aedes albopictus	22.43	120.51	2012
Aedes albopictus	22.14	120.7	2012
Aedes albopictus	22.4	120.6	2012
Aedes albopictus	22.41	120.52	2012
Aedes albopictus	22.47	120.51	2012
Aedes albopictus	22.34	120.75	2012
Aedes albopictus	22.23	120.8	2012
Aedes albopictus	22.08	120.73	2012
Aedes albopictus	22.07	120.72	2012
Aedes albopictus	22.38	120.58	2012
Aedes albopictus	22.19	120.88	2012
Aedes albopictus	22.06	120.71	2012
Aedes albopictus	22.3	120.72	2012
Aedes albopictus	24.43	118.41	2012
Aedes albopictus	23.57	119.48	2012
Aedes albopictus	22.13	120.77	2012
Aedes albopictus	22.04	120.71	2012
Aedes albopictus	22.2	120.75	2012
Aedes albopictus	22.26	120.66	2012
Aedes albopictus	22.37	120.6	2012
Aedes albopictus	22.33	120.62	2012
Aedes albopictus	22.03	120.82	2012
Aedes albopictus	22.24	120.72	2012
Aedes albopictus	22	120.8	2012
Aedes albopictus	23.92	120.67	2012
Aedes albopictus	22.39	120.59	2012
Aedes albopictus	22.01	120.74	2012
Aedes albopictus	22.09	120.75	2012
Aedes albopictus	22.07	120.71	2012
Aedes albopictus	22.08	120.72	2012
Aedes albopictus	22.04	120.83	2012
Aedes albopictus	22.19	120.69	2012
Aedes albopictus	22.01	120.84	2012
Aedes albopictus	22.03	120.71	2012
Aedes albopictus	23.57	119.57	2012
Aedes albopictus	22.11	120.72	2012
Aedes albopictus	22.02	120.75	2012
Aedes albopictus	22.05	120.71	2012
Aedes albopictus	21.99	120.73	2012
Aedes albopictus	23.01	120.21	2012
Aedes albopictus	22.1	120.87	2012
Aedes albopictus	21.99	120.83	2012
Aedes albopictus	22.07	120.78	2012
Aedes albopictus	22.01	120.71	2012
Aedes albopictus	22.01	120.75	2012
Aedes albopictus	22.54	120.55	2012
Aedes albopictus	21.98	120.72	2012
Aedes albopictus	21.97	120.74	2012
Aedes albopictus	22.72	120.33	2012
Aedes albopictus	22	120.75	2012
Aedes albopictus	23.89	120.7	2012
Aedes albopictus	23.07	120.18	2012
Aedes albopictus	22	120.76	2012
Aedes albopictus	21.93	120.83	2012
Aedes albopictus	22.81	120.37	2012
Aedes albopictus	22.04	120.74	2012
Aedes albopictus	22.53	120.54	2012
Aedes albopictus	21.97	120.76	2012
Aedes albopictus	22.64	120.3	2012
Aedes albopictus	23.36	119.5	2012
Aedes albopictus	23.02	120.19	2012
Aedes albopictus	21.96	120.8	2012
Aedes albopictus	23.58	119.66	2012
Aedes albopictus	22.52	120.54	2012
Aedes albopictus	23	120.18	2012
Aedes albopictus	22.54	120.54	2012
Aedes albopictus	22.56	120.53	2012
Aedes albopictus	22.64	120.52	2012
Aedes albopictus	22.51	120.43	2012
Aedes albopictus	22.51	120.53	2012
Aedes albopictus	22.52	120.47	2012
Aedes albopictus	22.49	120.48	2012
Aedes albopictus	22.49	120.46	2012
Aedes albopictus	22.97	120.19	2012
Aedes albopictus	22.44	120.47	2012
Aedes albopictus	22.52	120.45	2012
Aedes albopictus	22.54	120.46	2012
Aedes albopictus	22.51	120.46	2012
Aedes albopictus	24.15	120.63	2012
Aedes albopictus	22.51	120.45	2012
Aedes albopictus	23	120.25	2012
Aedes albopictus	22.55	120.45	2012
Aedes albopictus	22.94	120.23	2012
Aedes albopictus	22.48	120.45	2012
Aedes albopictus	22.54	120.44	2012
Aedes albopictus	22.92	120.23	2012
Aedes albopictus	22.7	120.5	2012
Aedes albopictus	23.04	120.21	2012
Aedes albopictus	22.64	120.53	2012
Aedes albopictus	22.61	120.39	2012
Aedes albopictus	22.97	120.55	2012
Aedes albopictus	22.51	120.39	2012
Aedes albopictus	25.05	121.54	2012
Aedes albopictus	23.01	120.18	2012
Aedes albopictus	25.06	121.53	2012
Aedes albopictus	22.53	120.47	2012
Aedes albopictus	22.65	120.48	2012
Aedes albopictus	22.65	120.45	2012
Aedes albopictus	22.9	120.18	2012
Aedes albopictus	22.64	120.48	2012
Aedes albopictus	25.08	121.56	2012
Aedes albopictus	22.76	120.24	2012
Aedes albopictus	22.63	120.48	2012
Aedes albopictus	22.7	120.52	2012
Aedes albopictus	22.76	120.28	2012
Aedes albopictus	22.63	120.5	2012
Aedes albopictus	22.64	120.45	2012
Aedes albopictus	22.71	120.52	2012
Aedes albopictus	22.62	120.39	2012
Aedes albopictus	22.7	120.51	2012
Aedes albopictus	23.02	120.18	2012
Aedes albopictus	22.63	120.47	2012
Aedes albopictus	24.29	120.56	2012
Aedes albopictus	22.77	120.24	2012
Aedes albopictus	25.07	121.52	2012
Aedes albopictus	22.65	120.51	2012
Aedes albopictus	22.75	120.25	2012
Aedes albopictus	25.08	121.55	2012
Aedes albopictus	22.62	120.42	2012
Aedes albopictus	23.02	120.22	2012
Aedes albopictus	22.87	120.31	2012
Aedes albopictus	23.94	120.36	2012
Aedes albopictus	22.65	120.49	2012
Aedes albopictus	22.64	120.5	2012
Aedes albopictus	22.94	120.19	2012
Aedes albopictus	23.01	120.22	2012
Aedes albopictus	22.81	120.61	2011
Aedes albopictus	24.99	121.35	2011
Aedes albopictus	22.9	120.54	2011
Aedes albopictus	22.98	120.19	2011
Aedes albopictus	24.13	120.66	2011
Aedes albopictus	22.98	120.17	2011
Aedes albopictus	22.91	120.56	2011
Aedes albopictus	23.03	120.26	2011
Aedes albopictus	24.59	120.87	2012
Aedes albopictus	22.86	120.57	2011
Aedes albopictus	23.94	120.48	2011
Aedes albopictus	22.99	120.19	2011
Aedes albopictus	22.92	120.78	2011
Aedes albopictus	23.56	119.57	2011
Aedes albopictus	25.06	121.79	2011
Aedes albopictus	22.54	120.4	2011
Aedes albopictus	24.81	120.92	2011
Aedes albopictus	22.61	120.28	2011
Aedes albopictus	22.89	120.67	2011
Aedes albopictus	25.09	121.47	2011
Aedes albopictus	22.95	120.18	2011
Aedes albopictus	25.09	121.49	2011
Aedes albopictus	22.45	120.51	2011
Aedes albopictus	22.95	120.22	2012
Aedes albopictus	22.84	121.14	2011
Aedes albopictus	22.48	120.4	2011
Aedes albopictus	25.02	121.73	2011
Aedes albopictus	22.55	120.4	2011
Aedes albopictus	23.3	120.27	2011
Aedes albopictus	22.55	120.42	2012
Aedes albopictus	22.73	120.45	2011
Aedes albopictus	23.01	120.13	2011
Aedes albopictus	24.48	120.79	2011
Aedes albopictus	22.44	120.51	2011
Aedes albopictus	22.61	120.46	2011
Aedes albopictus	23.02	120.26	2011
Aedes albopictus	22.57	120.59	2011
Aedes albopictus	23.05	120.18	2011
Aedes albopictus	22.78	120.23	2011
Aedes albopictus	25.06	121.88	2012
Aedes albopictus	22.7	120.47	2012
Aedes albopictus	22.65	120.27	2011
Aedes albopictus	24.35	120.92	2011
Aedes albopictus	24.7	120.96	2011
Aedes albopictus	23.12	120.69	2011
Aedes albopictus	25.09	121.48	2011
Aedes albopictus	23.22	120.14	2012
Aedes albopictus	23.07	120.65	2011
Aedes albopictus	24.81	121.08	2011
Aedes albopictus	23.25	120.18	2011
Aedes albopictus	24.52	120.76	2011
Aedes albopictus	23.14	120.72	2011
Aedes albopictus	22.47	120.49	2011
Aedes albopictus	22.56	120.34	2012
Aedes albopictus	24.41	118.31	2011
Aedes albopictus	22.99	120.18	2011
Aedes albopictus	23.33	121.43	2011
Aedes albopictus	22.72	120.44	2011
Aedes albopictus	23.36	120.92	2011
Aedes albopictus	23.32	121.3	2011
Aedes albopictus	22.52	120.36	2012
Aedes albopictus	23.01	120.25	2011
Aedes albopictus	23.53	120.88	2011
Aedes albopictus	22.95	120.61	2011
Aedes albopictus	22.91	120.23	2011
Aedes albopictus	23.03	120.25	2011
Aedes albopictus	22.74	120.31	2011
Aedes albopictus	22.6	120.58	2011
Aedes albopictus	22.85	120.28	2011
Aedes albopictus	22.48	120.57	2011
Aedes albopictus	24.7	120.9	2011
Aedes albopictus	24.85	121.07	2011
Aedes albopictus	24.23	120.65	2011
Aedes albopictus	23.01	120.24	2011
Aedes albopictus	22.89	120.52	2011
Aedes albopictus	22.35	120.38	2011
Aedes albopictus	22.72	120.36	2011
Aedes albopictus	24.95	121.39	2011
Aedes albopictus	24.67	120.91	2011
Aedes albopictus	23.01	120.23	2011
Aedes albopictus	23.22	120.8	2011
Aedes albopictus	23.02	120.25	2011
Aedes albopictus	23.06	120.18	2011
Aedes albopictus	24.81	121.1	2011
Aedes albopictus	22.86	121.09	2011
Aedes albopictus	24.57	120.76	2011
Aedes albopictus	22.61	120.65	2011
Aedes albopictus	23.01	120.17	2011
Aedes albopictus	23.47	120.45	2011
Aedes albopictus	22.5	120.48	2011
Aedes albopictus	22.71	120.41	2011
Aedes albopictus	22.58	120.53	2011
Aedes albopictus	22.93	120.47	2011
Aedes albopictus	22.73	120.26	2011
Aedes albopictus	22.89	120.31	2011
Aedes albopictus	22.71	120.34	2011
Aedes albopictus	22.8	120.23	2011
Aedes albopictus	22.69	120.42	2011
Aedes albopictus	24.76	121.01	2011
Aedes albopictus	23.49	120.47	2012
Aedes albopictus	24.5	120.81	2011
Aedes albopictus	22.67	120.73	2011
Aedes albopictus	23.24	120.72	2011
Aedes albopictus	24.72	121.09	2011
Aedes albopictus	22.45	120.49	2011
Aedes albopictus	22.92	120.18	2011
Aedes albopictus	22.62	120.54	2011
Aedes albopictus	22.82	121.05	2011
Aedes albopictus	22.88	120.53	2011
Aedes albopictus	24.82	121.1	2011
Aedes albopictus	22.95	120.33	2011
Aedes albopictus	22.76	120.44	2011
Aedes albopictus	22.44	120.5	2011
Aedes albopictus	24.86	121.11	2011
Aedes albopictus	22.95	120.34	2011
Aedes albopictus	22.96	120.32	2011
Aedes albopictus	22.72	120.69	2011
Aedes albopictus	22.66	120.36	2011
Aedes albopictus	23.04	120.17	2011
Aedes albopictus	24.99	121.42	2011
Aedes albopictus	22.99	120.66	2011
Aedes albopictus	23.05	120.58	2011
Aedes albopictus	23.37	121.33	2011
Aedes albopictus	22.94	120.53	2011
Aedes albopictus	23.13	121.16	2011
Aedes albopictus	23.47	120.46	2011
Aedes albopictus	23.63	119.6	2011
Aedes albopictus	22.86	120.29	2011
Aedes albopictus	23.29	120.28	2011
Aedes albopictus	25.04	121.77	2011
Aedes albopictus	23.3	121.36	2011
Aedes albopictus	23.03	120.13	2011
Aedes albopictus	22.99	120.2	2011
Aedes albopictus	22.97	120.46	2011
Aedes albopictus	23.05	121.04	2011
Aedes albopictus	22.83	120.32	2011
Aedes albopictus	23.34	121.31	2011
Aedes albopictus	24.74	121.64	2011
Aedes albopictus	22.96	120.33	2011
Aedes albopictus	24.79	120.91	2011
Aedes albopictus	22.93	120.33	2011
Aedes albopictus	23.01	120.59	2011
Aedes albopictus	23.33	121.32	2011
Aedes albopictus	22.69	120.29	2011
Aedes albopictus	24.92	121.4	2011
Aedes albopictus	23.42	121.39	2011
Aedes albopictus	22.97	120.21	2011
Aedes albopictus	22.8	121	2011
Aedes albopictus	22.96	121.01	2011
Aedes albopictus	22.83	121.18	2011
Aedes albopictus	23.17	121.18	2011
Aedes albopictus	22.93	120.18	2011
Aedes albopictus	24.98	121.46	2011
Aedes albopictus	22.73	120.37	2011
Aedes albopictus	23	120.95	2011
Aedes albopictus	22.41	120.54	2011
Aedes albopictus	23.68	120.61	2011
Aedes albopictus	22.75	120.95	2011
Aedes albopictus	22.6	120.3	2011
Aedes albopictus	22.82	121.15	2011
Aedes albopictus	22.5	120.5	2011
Aedes albopictus	24.73	120.92	2011
Aedes albopictus	23.12	121.06	2011
Aedes albopictus	22.91	120.34	2011
Aedes albopictus	22.89	121.16	2011
Aedes albopictus	24.07	120.5	2011
Aedes albopictus	22.74	120.36	2011
Aedes albopictus	22.61	120.57	2011
Aedes albopictus	22.96	120.34	2011
Aedes albopictus	22.98	120.16	2011
Aedes albopictus	23.29	121.29	2011
Aedes albopictus	22.4	120.56	2011
Aedes albopictus	23.44	120.42	2011
Aedes albopictus	23.11	121.2	2011
Aedes albopictus	23.18	120.96	2011
Aedes albopictus	24.77	120.94	2011
Aedes albopictus	24.99	121.46	2011
Aedes albopictus	24.84	121.05	2011
Aedes albopictus	23.5	120.48	2011
Aedes albopictus	24.8	120.97	2011
Aedes albopictus	22.77	120.25	2011
Aedes albopictus	22.83	120.24	2011
Aedes albopictus	24.95	121.41	2011
Aedes albopictus	22.41	120.56	2011
Aedes albopictus	23	120.16	2011
Aedes albopictus	23.98	121.59	2011
Aedes albopictus	22.6	120.55	2011
Aedes albopictus	22.66	121.48	2011
Aedes albopictus	23.22	120.19	2011
Aedes albopictus	22.66	121.49	2011
Aedes albopictus	24.8	120.98	2010
Aedes albopictus	23.13	121.23	2011
Aedes albopictus	23.58	119.64	2011
Aedes albopictus	22.88	120.26	2011
Aedes albopictus	22.86	121.11	2010
Aedes albopictus	24.76	120.97	2011
Aedes albopictus	24.97	121.42	2011
Aedes albopictus	23.02	120.23	2010
Aedes albopictus	24.76	121.04	2011
Aedes albopictus	22.2	120.85	2011
Aedes albopictus	22.84	121.1	2010
Aedes albopictus	24.58	121.87	2011
Aedes albopictus	22.57	120.52	2010
Aedes albopictus	22.79	121.08	2010
Aedes albopictus	22.68	120.77	2011
Aedes albopictus	22.18	120.83	2011
Aedes albopictus	22.45	120.55	2011
Aedes albopictus	24.58	121.86	2011
Aedes albopictus	24.8	121	2010
Aedes albopictus	24.78	121.01	2010
Aedes albopictus	22.69	120.87	2010
Aedes albopictus	22.89	120.33	2011
Aedes albopictus	22.74	120.72	2011
Aedes albopictus	22.47	120.63	2011
Aedes albopictus	22.45	120.57	2011
Aedes albopictus	24.79	121.01	2010
Aedes albopictus	23.06	120.61	2010
Aedes albopictus	23.14	121.2	2011
Aedes albopictus	24.96	121.39	2010
Aedes albopictus	22.39	120.56	2010
Aedes albopictus	22.84	120.72	2011
Aedes albopictus	22.08	120.84	2011
Aedes albopictus	23.06	120.12	2011
Aedes albopictus	23.03	120.23	2010
Aedes albopictus	24.98	121.41	2010
Aedes albopictus	25	121.42	2010
Aedes albopictus	23.07	120.16	2011
Aedes albopictus	22.73	120.5	2011
Aedes albopictus	24.75	120.9	2011
Aedes albopictus	25	121.43	2010
Aedes albopictus	22.5	120.54	2010
Aedes albopictus	25.01	121.4	2010
Aedes albopictus	22.87	120.54	2011
Aedes albopictus	24.98	121.42	2010
Aedes albopictus	24.99	121.41	2010
Aedes albopictus	23.01	120.26	2011
Aedes albopictus	22.53	120.4	2011
Aedes albopictus	24.5	120.83	2010
Aedes albopictus	22.73	120.49	2011
Aedes albopictus	23	120.27	2010
Aedes albopictus	22.46	120.48	2010
Aedes albopictus	22.52	120.4	2011
Aedes albopictus	22.67	120.43	2010
Aedes albopictus	24.78	120.98	2010
Aedes albopictus	22.88	120.4	2011
Aedes albopictus	22.66	120.4	2011
Aedes albopictus	24.15	120.64	2010
Aedes albopictus	24.72	121.08	2011
Aedes albopictus	22.38	120.6	2011
Aedes albopictus	24.77	121.02	2010
Aedes albopictus	24.79	121	2010
Aedes albopictus	24.54	120.75	2010
Aedes albopictus	22.8	120.27	2011
Aedes albopictus	24.81	121	2010
Aedes albopictus	25.13	121.74	2010
Aedes albopictus	22.97	120.33	2010
Aedes albopictus	24.81	120.99	2010
Aedes albopictus	24.52	120.78	2010
Aedes albopictus	22.36	120.61	2011
Aedes albopictus	23.48	120.5	2011
Aedes albopictus	24.82	120.97	2010
Aedes albopictus	24.78	121.02	2010
Aedes albopictus	22.91	120.61	2010
Aedes albopictus	23.04	121.21	2010
Aedes albopictus	23.4	121.36	2010
Aedes albopictus	22.89	120.61	2010
Aedes albopictus	23.01	120.52	2010
Aedes albopictus	22.97	120.3	2010
Aedes albopictus	23.06	120.3	2010
Aedes albopictus	23.08	120.31	2010
Aedes albopictus	21.95	120.74	2011
Aedes albopictus	23.24	120.11	2010
Aedes albopictus	23.08	120.28	2010
Aedes albopictus	23.09	120.33	2010
Aedes albopictus	22.91	120.21	2010
Aedes albopictus	23.61	120.86	2010
Aedes albopictus	23.09	120.24	2010
Aedes albopictus	23.12	120.22	2010
Aedes albopictus	23.08	120.36	2010
Aedes albopictus	22.95	120.44	2010
Aedes albopictus	22.78	120.3	2011
Aedes albopictus	23.16	120.31	2010
Aedes albopictus	23.15	120.33	2010
Aedes albopictus	23.19	120.26	2010
Aedes albopictus	23.15	120.3	2010
Aedes albopictus	22.9	120.21	2010
Aedes albopictus	24.64	120.97	2010
Aedes albopictus	23.6	120.61	2011
Aedes albopictus	23.19	120.21	2010
Aedes albopictus	23.18	120.24	2010
Aedes albopictus	23.19	120.23	2010
Aedes albopictus	22.74	120.29	2010
Aedes albopictus	23.21	120.3	2010
Aedes albopictus	22.81	120.3	2010
Aedes albopictus	23.15	120.25	2010
Aedes albopictus	23.12	120.46	2010
Aedes albopictus	23.27	120.21	2010
Aedes albopictus	23.1	120.49	2010
Aedes albopictus	23	120.47	2010
Aedes albopictus	23.32	120.27	2010
Aedes albopictus	23.5	120.46	2011
Aedes albopictus	23.04	120.3	2010
Aedes albopictus	23.03	120.3	2010
Aedes albopictus	23.26	120.24	2010
Aedes albopictus	23.06	120.42	2010
Aedes albopictus	23.55	119.61	2010
Aedes albopictus	22.89	120.48	2010
Aedes albopictus	23.05	120.29	2010
Aedes albopictus	22.97	120.35	2010
Aedes albopictus	22.91	120.45	2010
Aedes albopictus	22.9	120.45	2010
Aedes albopictus	22.99	120.38	2010
Aedes albopictus	22.9	120.43	2010
Aedes albopictus	23.39	120.4	2010
Aedes albopictus	24.76	121.07	2010
Aedes albopictus	23.33	120.41	2010
Aedes albopictus	23.35	120.39	2010
Aedes albopictus	23.63	120.84	2010
Aedes albopictus	23.11	120.68	2010
Aedes albopictus	22.93	120.3	2010
Aedes albopictus	23.31	120.42	2010
Aedes albopictus	23.27	120.44	2010
Aedes albopictus	23.15	120.77	2010
Aedes albopictus	22.95	120.26	2010
Aedes albopictus	23.37	120.39	2010
Aedes albopictus	23.38	120.37	2010
Aedes albopictus	23.84	120.33	2010
Aedes albopictus	23.07	120.22	2010
Aedes albopictus	23.29	120.3	2010
Aedes albopictus	23	120.26	2010
Aedes albopictus	23.17	120.59	2010
Aedes albopictus	23.15	120.14	2010
Aedes albopictus	23.09	120.54	2010
Aedes albopictus	23.27	120.71	2010
Aedes albopictus	23.14	120.13	2010
Aedes albopictus	23.03	120.18	2010
Aedes albopictus	23.11	120.16	2010
Aedes albopictus	23.1	120.13	2010
Aedes albopictus	22.99	120.16	2010
Aedes albopictus	23.46	120.45	2010
Aedes albopictus	23.13	120.3	2010
Aedes albopictus	22.94	120.68	2010
Aedes albopictus	23.13	120.28	2010
Aedes albopictus	22.63	120.43	2010
Aedes albopictus	23.14	120.29	2010
Aedes albopictus	23.16	120.28	2010
Aedes albopictus	23.1	120.36	2010
Aedes albopictus	23.15	120.19	2010
Aedes albopictus	22.71	120.54	2010
Aedes albopictus	22.94	120.46	2010
Aedes albopictus	22.68	120.52	2010
Aedes albopictus	22.98	120.5	2010
Aedes albopictus	23.09	120.23	2010
Aedes albopictus	22.66	120.54	2010
Aedes albopictus	22.71	120.57	2010
Aedes albopictus	23.69	120.78	2010
Aedes albopictus	23.06	120.21	2010
Aedes albopictus	22.65	120.54	2010
Aedes albopictus	23.07	120.57	2010
Aedes albopictus	23.23	120.18	2010
Aedes albopictus	23.14	120.22	2010
Aedes albopictus	23.01	120.66	2010
Aedes albopictus	23.03	120.53	2010
Aedes albopictus	22.6	120.57	2010
Aedes albopictus	22.34	120.37	2010
Aedes albopictus	22.87	120.35	2010
Aedes albopictus	23.12	120.35	2010
Aedes albopictus	23.11	120.36	2010
Aedes albopictus	22.35	120.37	2010
Aedes albopictus	22.33	120.36	2010
Aedes albopictus	22.33	120.37	2010
Aedes albopictus	22.65	120.59	2010
Aedes albopictus	22.64	120.58	2010
Aedes albopictus	22.65	120.56	2010
Aedes albopictus	22.35	120.39	2010
Aedes albopictus	24.24	120.55	2010
Aedes albopictus	24.27	120.53	2010
Aedes albopictus	22.85	120.5	2010
Aedes albopictus	22.85	120.46	2010
Aedes albopictus	22.85	120.48	2010
Aedes albopictus	22.88	120.47	2010
Aedes albopictus	23.14	120.35	2010
Aedes albopictus	23.16	120.23	2010
Aedes albopictus	23.16	120.24	2010
Aedes albopictus	22.82	120.31	2010
Aedes albopictus	23.36	120.4	2010
Aedes albopictus	22.78	120.28	2010
Aedes albopictus	23.5	120.18	2010
Aedes albopictus	22.89	120.55	2010
Aedes albopictus	23.02	120.48	2010
Aedes albopictus	23.05	120.5	2010
Aedes albopictus	23.38	120.45	2010
Aedes albopictus	23.4	120.4	2010
Aedes albopictus	22.72	120.6	2010
Aedes albopictus	22.73	120.58	2010
Aedes albopictus	22.83	120.49	2010
Aedes albopictus	24.79	120.94	2010
Aedes albopictus	23.32	120.46	2010
Aedes albopictus	22.82	120.6	2010
Aedes albopictus	22.92	120.55	2010
Aedes albopictus	22.89	120.58	2010
Aedes albopictus	22.87	120.56	2010
Aedes albopictus	23.02	120.4	2010
Aedes albopictus	23.06	120.41	2010
Aedes albopictus	23.35	120.48	2010
Aedes albopictus	23.04	120.36	2010
Aedes albopictus	23.19	120.11	2010
Aedes albopictus	22.85	120.62	2010
Aedes albopictus	24.79	120.93	2010
Aedes albopictus	22.93	120.36	2010
Aedes albopictus	22.83	120.58	2010
Aedes albopictus	23.04	120.32	2010
Aedes albopictus	22.52	120.38	2010
Aedes albopictus	23.23	120.11	2010
Aedes albopictus	23.31	120.27	2010
Aedes albopictus	23.3	120.24	2010
Aedes albopictus	24.21	120.56	2010
Aedes albopictus	23.05	120.22	2010
Aedes albopictus	23.01	120.29	2010
Aedes albopictus	23.32	120.24	2010
Aedes albopictus	23.34	120.28	2010
Aedes albopictus	22.7	120.34	2010
Aedes albopictus	22.55	120.5	2010
Aedes albopictus	23.28	120.22	2010
Aedes albopictus	23.32	120.28	2010
Aedes albopictus	22.69	120.38	2010
Aedes albopictus	22.97	120.29	2010
Aedes albopictus	22.95	120.31	2010
Aedes albopictus	23.25	120.24	2010
Aedes albopictus	23.04	120.28	2010
Aedes albopictus	22.54	120.49	2010
Aedes albopictus	24.33	120.57	2010
Aedes albopictus	23.94	121.54	2010
Aedes albopictus	22.56	120.49	2010
Aedes albopictus	24.31	120.58	2010
Aedes albopictus	23.31	120.32	2010
Aedes albopictus	23.36	120.37	2010
Aedes albopictus	23.36	120.32	2010
Aedes albopictus	23.36	120.36	2010
Aedes albopictus	24.77	120.96	2010
Aedes albopictus	24.22	120.54	2010
Aedes albopictus	23.37	120.36	2010
Aedes albopictus	23.47	120.44	2010
Aedes albopictus	23.03	120.14	2010
Aedes albopictus	23.28	120.36	2010
Aedes albopictus	23.08	120.29	2010
Aedes albopictus	22.6	120.6	2010
Aedes albopictus	22.56	120.57	2010
Aedes albopictus	23.22	120.35	2010
Aedes albopictus	23.24	120.33	2010
Aedes albopictus	22.6	120.27	2010
Aedes albopictus	23.08	120.2	2010
Aedes albopictus	24.05	120.53	2010
Aedes albopictus	23.13	120.23	2010
Aedes albopictus	23.1	120.18	2010
Aedes albopictus	23.12	120.25	2010
Aedes albopictus	22.93	120.64	2010
Aedes albopictus	23.15	120.27	2010
Aedes albopictus	23.12	120.28	2010
Aedes albopictus	23.14	120.25	2010
Aedes albopictus	23.22	120.18	2010
Aedes albopictus	23.27	120.16	2010
Aedes albopictus	23.17	120.3	2010
Aedes albopictus	22.53	120.51	2010
Aedes albopictus	23.21	120.35	2010
Aedes albopictus	23.21	120.36	2010
Aedes albopictus	23.2	120.27	2010
Aedes albopictus	22.47	120.54	2010
Aedes albopictus	22.52	120.51	2010
Aedes albopictus	23.25	120.22	2010
Aedes albopictus	22.5	120.56	2010
Aedes albopictus	23.17	120.35	2010
Aedes albopictus	23.28	120.12	2010
Aedes albopictus	23.29	120.2	2010
Aedes albopictus	22.39	120.72	2010
Aedes albopictus	22.22	120.85	2010
Aedes albopictus	23.21	120.19	2010
Aedes albopictus	22.07	120.8	2010
Aedes albopictus	23.13	120.48	2010
Aedes albopictus	23.34	120.42	2010
Aedes albopictus	23.12	120.37	2010
Aedes albopictus	23.27	120.14	2010
Aedes albopictus	23.36	120.43	2010
Aedes albopictus	22.91	120.26	2010
Aedes albopictus	23.33	120.48	2010
Aedes albopictus	23.48	120.46	2010
Aedes albopictus	23.02	120.33	2010
Aedes albopictus	22.13	120.87	2010
Aedes albopictus	22.95	120.42	2010
Aedes albopictus	23.18	120.22	2010
Aedes albopictus	22.12	120.85	2010
Aedes albopictus	23.19	120.24	2010
Aedes albopictus	23.48	120.43	2010
Aedes albopictus	23.21	120.26	2010
Aedes albopictus	23.22	120.28	2010
Aedes albopictus	23.24	120.26	2010
Aedes albopictus	22.93	120.51	2010
Aedes albopictus	23.29	120.24	2010
Aedes albopictus	24.74	120.89	2010
Aedes albopictus	23.33	120.27	2010
Aedes albopictus	22.93	120.41	2010
Aedes albopictus	23.32	120.31	2010
Aedes albopictus	23.27	120.24	2010
Aedes albopictus	23.03	120.31	2010
Aedes albopictus	23.02	120.28	2010
Aedes albopictus	23.04	120.14	2010
Aedes albopictus	23.27	120.4	2010
Aedes albopictus	23.31	120.36	2010
Aedes albopictus	23.01	120.27	2010
Aedes albopictus	23.28	120.43	2010
Aedes albopictus	23.25	120.27	2010
Aedes albopictus	23.35	120.41	2010
Aedes albopictus	23.31	120.41	2010
Aedes albopictus	23.4	120.43	2010
Aedes albopictus	23	120.63	2010
Aedes albopictus	23.33	120.43	2010
Aedes albopictus	23.04	120.23	2010
Aedes albopictus	23.35	120.46	2010
Aedes albopictus	23.1	120.31	2010
Aedes albopictus	23.38	120.42	2010
Aedes albopictus	23.1	120.21	2010
Aedes albopictus	23.34	120.43	2010
Aedes albopictus	23.11	120.25	2010
Aedes albopictus	23.36	120.34	2010
Aedes albopictus	23.05	120.21	2010
Aedes albopictus	23.4	120.36	2010
Aedes albopictus	23.07	120.15	2010
Aedes albopictus	23.34	120.3	2010
Aedes albopictus	23.27	120.33	2010
Aedes albopictus	23.14	120.27	2010
Aedes albopictus	23.12	120.31	2010
Aedes albopictus	23.23	120.36	2010
Aedes albopictus	22.87	120.2	2010
Aedes albopictus	23.27	120.32	2010
Aedes albopictus	23.23	120.35	2010
Aedes albopictus	23.16	120.29	2010
Aedes albopictus	23.19	120.32	2010
Aedes albopictus	23.2	120.19	2010
Aedes albopictus	23.15	120.17	2010
Aedes albopictus	23.16	120.19	2010
Aedes albopictus	23.16	120.18	2010
Aedes albopictus	23.21	120.33	2010
Aedes albopictus	23.19	120.34	2010
Aedes albopictus	23.19	120.2	2010
Aedes albopictus	23.1	120.44	2010
Aedes albopictus	23.09	120.47	2010
Aedes albopictus	24.18	120.55	2010
Aedes albopictus	22.67	121.48	2010
Aedes albopictus	23.18	120.1	2010
Aedes albopictus	23.98	121.61	2010
Aedes albopictus	23.12	120.1	2010
Aedes albopictus	23.13	120.14	2010
Aedes albopictus	23.07	120.39	2010
Aedes albopictus	23.05	120.2	2010
Aedes albopictus	24.59	120.9	2010
Aedes albopictus	22.99	120.44	2010
Aedes albopictus	23.02	120.29	2010
Aedes albopictus	23.29	120.16	2010
Aedes albopictus	23.03	120.29	2010
Aedes albopictus	23.18	120.25	2010
Aedes albopictus	22.9	120.36	2010
Aedes albopictus	23.06	120.36	2010
Aedes albopictus	23.23	120.19	2010
Aedes albopictus	23.05	120.3	2010
Aedes albopictus	22.98	120.35	2010
Aedes albopictus	22.97	120.34	2010
Aedes albopictus	24.81	121.76	2010
Aedes albopictus	23.21	120.21	2010
Aedes albopictus	23.22	120.25	2010
Aedes albopictus	23.45	120.44	2010
Aedes albopictus	23.46	120.49	2010
Aedes albopictus	23.05	120.25	2010
Aedes albopictus	23.43	120.19	2010
Aedes albopictus	22.3	120.84	2010
Aedes albopictus	22.34	120.88	2010
Aedes albopictus	23.8	121.49	2010
Aedes albopictus	23.05	120.45	2010
Aedes albopictus	24.8	120.95	2010
Aedes albopictus	23.24	120.28	2010
Aedes albopictus	22.329	99.5841	2014
Aedes albopictus	22.5559	99.9319	2014
Aedes albopictus	22.5858	101.862	2014
Aedes albopictus	23.538	99.3971	2014
Aedes albopictus	23.7625	98.8252	2014
Aedes albopictus	25.0204	98.4909	2014
Aedes albopictus	24.4336	98.588	2014
Aedes albopictus	22.5424	103.939	2014
Aedes albopictus	23.1257	104.703	2014
Aedes albopictus	23.0129	104.394	2014
Aedes albopictus	22.01	100.79	2014
Aedes albopictus	21.4592	101.565	2014
Aedes albopictus	21.9573	100.453	2014
Aedes albopictus	24.7052	97.9319	2014
Aedes albopictus	24.1829	97.7921	2014
Aedes albopictus	24.0128	97.8519	2014
Aedes albopictus	25.8228	98.8579	2014
Aedes albopictus	22.504	101.059	2014
Aedes albopictus	22.4883	101.294	2014
Aedes albopictus	22.4304	100.798	2014
Aedes albopictus	22.0865	100.897	2014
Aedes albopictus	21.5795	100.68	2014
Aedes albopictus	22.0365	101.005	2014
Aedes albopictus	21.835	100.93	2014
Aedes albopictus	21.9527	100.762	2014
Aedes albopictus	21.7315	101.645	2014
Aedes albopictus	22.1748	100.129	2014
Aedes albopictus	21.6981	101.287	2014
Aedes albopictus	24.0613	98.9731	2014
Aedes albopictus	21.7229	101.545	2014
Aedes albopictus	21.9779	101.47	2014
Aedes albopictus	22.1252	101.31	2014
Aedes albopictus	21.2358	101.719	2014
Aedes albopictus	21.9351	101.249	2014
Aedes albopictus	22.3834	100.471	2014
Aedes albopictus	21.9359	100.159	2014
Aedes albopictus	22.0548	100.562	2014
Aedes albopictus	21.8609	100.57	2014
Aedes albopictus	21.6263	100.406	2014
Aedes albopictus	21.9857	100.267	2014
Aedes albopictus	21.8404	100.386	2014
Aedes albopictus	21.6965	100.052	2014
Aedes albopictus	21.8513	100.927	2014
Aedes albopictus	22.3682	100.932	2014
Aedes albopictus	21.6989	100.745	2014
Aedes albopictus	21.999	100.772	2014
Aedes albopictus	22.6047	113.013	2014
Aedes albopictus	22.6532	113.137	2014
Aedes albopictus	22.6805	113.03	2014
Aedes albopictus	22.579	113.098	2014
Aedes albopictus	22.5919	113.109	2014
Aedes albopictus	22.5935	113.148	2014
Aedes albopictus	22.5639	113.094	2014
Aedes albopictus	22.5289	113.087	2014
Aedes albopictus	22.624	113.07	2014
Aedes albopictus	22.58	113.083	2014
Aedes albopictus	21.866	111.894	2014
Aedes albopictus	22.582	113.099	2014
Aedes albopictus	28.5905	105.697	2011
Aedes albopictus	25.7541	108.905	2011
Aedes albopictus	25.0919	104.895	2011
Aedes albopictus	26.6049	106.726	2011
Aedes albopictus	27.4592	106.22	2011
Aedes albopictus	25.71	104.472	2011
Aedes albopictus	25.7511	106.084	2011
