# Supplementary material for: Forecasting high-risk areas for dengue outbreaks in China: A trend analysis of Aedes albopictus and Aedes aegypti distributions from 2014 to 2030
Source: PLoS Negl Trop Dis. 2025 Jul 9;19(7):e0013237. doi: 10.1371/journal.pntd.0013237 (PMC12240387; doi:10.1371/journal.pntd.0013237)
Supplement: S2 File — (XLSX) [file pntd.0013237.s002.xlsx]

## Sheet: Sheet1
species	Latitude	Longitude	year
Aedes aegypti	22.3	113.23	2017
Aedes aegypti	22.0001	100.772	2019
Aedes aegypti	21.4594	101.565	2019
Aedes aegypti	21.9575	100.452	2019
Aedes aegypti	21.8454	100.905	2019
Aedes aegypti	22.2019	100.109	2019
Aedes aegypti	22.7868	100.977	2019
Aedes aegypti	23.8952	100.082	2018
Aedes aegypti	23.5379	99.3977	2016
Aedes aegypti	24.0128	97.8519	2020
Aedes aegypti	22.5533	113.883	2017
Aedes aegypti	21.2662	110.365	2017
Aedes aegypti	20.9144	110.097	2018
Aedes aegypti	39.9211	111.648	2016
Aedes aegypti	24.1831	97.792	2016
Aedes aegypti	24.7052	97.9318	2016
Aedes aegypti	24.4338	98.5881	2016
Aedes aegypti	22.5983	120.337	2023
Aedes aegypti	22.5983	120.338	2023
Aedes aegypti	22.596	120.337	2019
Aedes aegypti	22.5989	120.339	2020
Aedes aegypti	22.5961	120.337	2019
Aedes aegypti	22.596	120.337	2019
Aedes aegypti	22.596	120.337	2019
Aedes aegypti	22.596	120.337	2019
Aedes aegypti	22.596	120.337	2019
Aedes aegypti	22.5961	120.337	2019
Aedes aegypti	22.596	120.337	2019
Aedes aegypti	22.5961	120.337	2019
Aedes aegypti	22.596	120.338	2019
Aedes aegypti	22.596	120.337	2019
Aedes aegypti	22.596	120.338	2019
Aedes aegypti	22.5961	120.337	2019
Aedes aegypti	22.5989	120.339	2019
Aedes aegypti	22.5984	120.335	2018
Aedes aegypti	22.5961	120.337	2018
Aedes aegypti	22.5946	120.322	2018
Aedes aegypti	22.62	120.3	2010
Aedes aegypti	22.56	120.39	2013
Aedes aegypti	22.67	120.48	2013
Aedes aegypti	22.62	120.35	2013
Aedes aegypti	22.73	120.33	2013
Aedes aegypti	22.64	120.35	2013
Aedes aegypti	22.65	120.33	2013
Aedes aegypti	22.57	120.32	2013
Aedes aegypti	22.57	120.35	2013
Aedes aegypti	22.61	120.33	2013
Aedes aegypti	22.88	120.47	2013
Aedes aegypti	22.64	120.33	2013
Aedes aegypti	22.66	120.48	2013
Aedes aegypti	22.63	120.32	2013
Aedes aegypti	22.63	120.31	2013
Aedes aegypti	22.6	120.33	2013
Aedes aegypti	22.68	120.51	2013
Aedes aegypti	22.86	120.23	2013
Aedes aegypti	22.64	120.3	2013
Aedes aegypti	22.66	120.28	2013
Aedes aegypti	22.63	120.29	2013
Aedes aegypti	22.63	120.37	2013
Aedes aegypti	22.62	120.32	2013
Aedes aegypti	22.97	120.19	2013
Aedes aegypti	22.63	120.34	2013
Aedes aegypti	22.65	120.32	2013
Aedes aegypti	22.68	120.48	2013
Aedes aegypti	22.61	120.35	2013
Aedes aegypti	22.59	120.33	2013
Aedes aegypti	22.56	120.36	2013
Aedes aegypti	22.62	120.31	2013
Aedes aegypti	22.63	120.3	2013
Aedes aegypti	22.59	120.49	2013
Aedes aegypti	22.61	120.34	2013
Aedes aegypti	22.64	120.34	2013
Aedes aegypti	22.97	120.22	2013
Aedes aegypti	22.61	120.32	2013
Aedes aegypti	22.63	120.33	2013
Aedes aegypti	22.71	120.29	2013
Aedes aegypti	22.66	120.29	2013
Aedes aegypti	22.61	120.27	2013
Aedes aegypti	22.68	120.5	2013
Aedes aegypti	23	120.23	2013
Aedes aegypti	22.69	120.36	2013
Aedes aegypti	22.61	120.31	2013
Aedes aegypti	22.65	120.31	2013
Aedes aegypti	22.98	120.22	2013
Aedes aegypti	22.62	120.33	2013
Aedes aegypti	22.64	120.31	2013
Aedes aegypti	22.99	120.22	2013
Aedes aegypti	22.99	120.19	2013
Aedes aegypti	22.63	120.35	2013
Aedes aegypti	22.7	120.34	2013
Aedes aegypti	22.63	120.36	2013
Aedes aegypti	22.64	120.32	2013
Aedes aegypti	22.48	120.47	2013
Aedes aegypti	22.63	120.38	2013
Aedes aegypti	22.62	120.34	2013
Aedes aegypti	22.64	120.29	2013
Aedes aegypti	22.6	120.34	2013
Aedes aegypti	22.72	120.3	2013
Aedes aegypti	22.67	120.29	2013
Aedes aegypti	22.64	120.39	2013
Aedes aegypti	22.67	120.49	2013
Aedes aegypti	22.66	120.32	2013
Aedes aegypti	22.66	120.33	2013
Aedes aegypti	22.96	120.23	2013
Aedes aegypti	22.69	120.51	2013
Aedes aegypti	22.66	120.5	2013
Aedes aegypti	23	120.2	2013
Aedes aegypti	22.6	120.36	2013
Aedes aegypti	22.59	120.34	2013
Aedes aegypti	22.71	120.28	2013
Aedes aegypti	22.68	120.28	2013
Aedes aegypti	22.99	120.23	2013
Aedes aegypti	22.68	120.49	2013
Aedes aegypti	22.6	120.29	2013
Aedes aegypti	22.65	120.29	2013
Aedes aegypti	22.68	120.29	2013
Aedes aegypti	22.58	120.36	2013
Aedes aegypti	22.58	120.33	2013
Aedes aegypti	22.62	120.38	2013
Aedes aegypti	22.62	120.37	2013
Aedes aegypti	22.61	120.3	2013
Aedes aegypti	22.67	120.31	2013
Aedes aegypti	22.59	120.32	2013
Aedes aegypti	22.58	120.32	2013
Aedes aegypti	22.62	120.29	2013
Aedes aegypti	22.71	120.3	2013
Aedes aegypti	22.62	120.27	2013
Aedes aegypti	22.59	120.31	2013
Aedes aegypti	22.67	120.5	2013
Aedes aegypti	22.7	120.3	2013
Aedes aegypti	22.98	120.23	2013
Aedes aegypti	22.97	120.24	2013
Aedes aegypti	22.63	120.4	2013
Aedes aegypti	22.6	120.31	2013
Aedes aegypti	22.56	120.55	2013
Aedes aegypti	22.98	120.21	2013
Aedes aegypti	22.73	120.32	2013
Aedes aegypti	22.56	120.54	2013
Aedes aegypti	22.68	120.32	2013
Aedes aegypti	23	120.22	2013
Aedes aegypti	22.97	120.21	2013
Aedes aegypti	22.56	120.31	2013
Aedes aegypti	22.62	120.36	2013
Aedes aegypti	22.63	120.28	2013
Aedes aegypti	22.62	120.28	2013
Aedes aegypti	22.68	120.35	2013
Aedes aegypti	22.6	120.35	2013
Aedes aegypti	22.98	120.25	2013
Aedes aegypti	23	120.19	2013
Aedes aegypti	22.55	120.54	2013
Aedes aegypti	23.01	120.22	2013
Aedes aegypti	22.72	120.29	2013
Aedes aegypti	22.65	120.34	2013
Aedes aegypti	22.56	120.34	2013
Aedes aegypti	22.67	120.3	2013
Aedes aegypti	22.64	120.37	2013
Aedes aegypti	22.6	120.49	2013
Aedes aegypti	22.59	120.48	2013
Aedes aegypti	22.69	120.32	2013
Aedes aegypti	22.67	120.33	2013
Aedes aegypti	22.61	120.36	2013
Aedes aegypti	22.69	120.49	2013
Aedes aegypti	22.57	120.36	2013
Aedes aegypti	22.65	120.3	2013
Aedes aegypti	22.65	120.28	2013
Aedes aegypti	22.56	120.35	2013
Aedes aegypti	22.64	120.28	2013
Aedes aegypti	22.99	120.25	2013
Aedes aegypti	22.8	120.29	2013
Aedes aegypti	22.55	120.38	2013
Aedes aegypti	22.5	120.39	2013
Aedes aegypti	22.5	120.4	2013
Aedes aegypti	22.58	120.29	2013
Aedes aegypti	22.99	120.21	2013
Aedes aegypti	22.72	120.32	2013
Aedes aegypti	22.79	120.31	2013
Aedes aegypti	22.72	120.33	2013
Aedes aegypti	22.58	120.35	2013
Aedes aegypti	22.55	120.35	2013
Aedes aegypti	22.84	120.26	2013
Aedes aegypti	22.6	120.32	2013
Aedes aegypti	22.68	120.31	2013
Aedes aegypti	22.97	120.23	2013
Aedes aegypti	22.56	120.33	2013
Aedes aegypti	22.67	120.32	2013
Aedes aegypti	22.67	120.28	2013
Aedes aegypti	22.57	120.33	2013
Aedes aegypti	22.87	120.25	2013
Aedes aegypti	22.73	120.3	2013
Aedes aegypti	22.48	120.43	2013
Aedes aegypti	22.64	120.36	2013
Aedes aegypti	22.46	120.44	2013
Aedes aegypti	22.46	120.45	2013
Aedes aegypti	22.47	120.45	2013
Aedes aegypti	22.51	120.4	2013
Aedes aegypti	22.52	120.39	2013
Aedes aegypti	22.48	120.44	2013
Aedes aegypti	22.69	120.29	2013
Aedes aegypti	22.66	120.3	2013
Aedes aegypti	23.02	120.63	2013
Aedes aegypti	22.6	120.3	2013
Aedes aegypti	22.57	120.34	2013
Aedes aegypti	22.58	120.31	2013
Aedes aegypti	22.64	120.27	2013
Aedes aegypti	22.69	120.28	2013
Aedes aegypti	22.59	120.35	2013
Aedes aegypti	22.79	120.37	2013
Aedes aegypti	22.89	120.47	2013
Aedes aegypti	22.76	120.44	2013
Aedes aegypti	22.69	120.3	2013
Aedes aegypti	22.89	120.48	2013
Aedes aegypti	22.45	120.72	2013
Aedes aegypti	22.73	120.34	2013
Aedes aegypti	22.66	120.31	2013
Aedes aegypti	22.81	120.23	2013
Aedes aegypti	22.57	120.3	2013
Aedes aegypti	22.63	120.27	2013
Aedes aegypti	22.67	120.27	2013
Aedes aegypti	22.72	120.28	2013
Aedes aegypti	22.68	120.3	2013
Aedes aegypti	22.46	120.68	2013
Aedes aegypti	22.41	120.65	2013
Aedes aegypti	22.9	120.19	2013
Aedes aegypti	22.73	120.25	2013
Aedes aegypti	22.91	120.18	2013
Aedes aegypti	22.58	120.34	2013
Aedes aegypti	23.07	120.21	2013
Aedes aegypti	22.72	120.34	2013
Aedes aegypti	23.01	120.21	2013
Aedes aegypti	22.58	120.37	2013
Aedes aegypti	22.57	120.38	2013
Aedes aegypti	22.62	120.39	2013
Aedes aegypti	22.8	120.28	2013
Aedes aegypti	22.61	120.28	2013
Aedes aegypti	22.6	120.28	2013
Aedes aegypti	22.75	120.35	2013
Aedes aegypti	22.68	120.37	2013
Aedes aegypti	22.96	120.19	2013
Aedes aegypti	22.99	120.2	2013
Aedes aegypti	22.68	120.45	2013
Aedes aegypti	22.99	120.24	2013
Aedes aegypti	23.02	120.22	2013
Aedes aegypti	22.45	120.45	2012
Aedes aegypti	22.46	120.47	2012
Aedes aegypti	22.73	120.66	2012
Aedes aegypti	22.96	120.2	2012
Aedes aegypti	22.53	120.4	2012
Aedes aegypti	22.38	120.64	2012
Aedes aegypti	22.6	120.27	2012
Aedes aegypti	22.51	120.39	2012
Aedes aegypti	22.02	120.75	2012
Aedes aegypti	23.02	120.19	2012
Aedes aegypti	22	120.75	2012
Aedes aegypti	23.03	120.23	2012
Aedes aegypti	22.01	120.74	2012
Aedes aegypti	22.01	120.75	2012
Aedes aegypti	22.98	120.24	2012
Aedes aegypti	23.22	120.14	2012
Aedes aegypti	23.01	120.23	2012
Aedes aegypti	23.03	120.2	2012
Aedes aegypti	23.01	120.2	2012
Aedes aegypti	22.65	120.48	2012
Aedes aegypti	23.03	120.21	2012
Aedes aegypti	22.97	120.31	2012
Aedes aegypti	22.67	120.47	2012
Aedes aegypti	22.97	120.3	2012
Aedes aegypti	23.02	120.18	2012
Aedes aegypti	22.72	120.31	2012
Aedes aegypti	22.96	120.18	2012
Aedes aegypti	22.71	120.32	2012
Aedes aegypti	22.71	120.64	2012
Aedes aegypti	22.58	120.5	2012
Aedes aegypti	22.98	120.2	2012
Aedes aegypti	22.77	120.5	2012
Aedes aegypti	22.07	120.72	2012
Aedes aegypti	22.93	120.18	2012
Aedes aegypti	21.98	120.72	2012
Aedes aegypti	23	120.21	2012
Aedes aegypti	23.16	120.16	2012
Aedes aegypti	22.99	120.17	2012
Aedes aegypti	22.7	120.36	2012
Aedes aegypti	22.98	120.19	2012
Aedes aegypti	22.66	120.34	2012
Aedes aegypti	23.01	120.18	2012
Aedes aegypti	22.67	120.36	2012
Aedes aegypti	23.01	120.19	2012
Aedes aegypti	22.8	120.36	2012
Aedes aegypti	22.95	120.42	2012
Aedes aegypti	22.57	120.37	2012
Aedes aegypti	22.66	120.47	2012
Aedes aegypti	23.15	120.48	2012
Aedes aegypti	22.79	120.29	2012
Aedes aegypti	22.76	120.31	2012
Aedes aegypti	22.79	120.3	2012
Aedes aegypti	22.61	120.26	2012
Aedes aegypti	22.99	120.18	2012
Aedes aegypti	23.05	120.22	2012
Aedes aegypti	22.54	120.4	2012
Aedes aegypti	22.49	120.39	2012
Aedes aegypti	23.36	120.4	2011
Aedes aegypti	22.73	120.37	2011
Aedes aegypti	23.56	119.57	2011
Aedes aegypti	22.71	120.31	2011
Aedes aegypti	22.92	120.18	2011
Aedes aegypti	22.48	120.46	2011
Aedes aegypti	23.04	120.19	2011
Aedes aegypti	23.57	119.56	2011
Aedes aegypti	23.58	119.57	2011
Aedes aegypti	23.57	119.58	2011
Aedes aegypti	22.64	120.26	2011
Aedes aegypti	22.69	120.5	2011
Aedes aegypti	22.89	120.19	2011
Aedes aegypti	22.8	120.33	2011
Aedes aegypti	22.91	120.19	2011
Aedes aegypti	22.9	120.18	2011
Aedes aegypti	22.75	120.26	2011
Aedes aegypti	22.74	120.36	2011
Aedes aegypti	23.13	120.52	2011
Aedes aegypti	22.48	120.4	2011
Aedes aegypti	22.47	120.63	2011
Aedes aegypti	22.78	120.25	2011
Aedes aegypti	22.61	120.4	2011
Aedes aegypti	22.8	120.27	2011
Aedes aegypti	22.72	120.27	2011
Aedes aegypti	22.66	120.4	2011
Aedes aegypti	22.88	120.49	2011
Aedes aegypti	22.97	120.34	2011
Aedes aegypti	22.97	120.64	2011
Aedes aegypti	22.89	120.33	2011
Aedes aegypti	23.05	120.25	2011
Aedes aegypti	22.79	120.25	2011
Aedes aegypti	22.85	120.27	2011
Aedes aegypti	23.02	120.28	2011
Aedes aegypti	22.07	120.71	2011
Aedes aegypti	22.13	120.77	2011
Aedes aegypti	22.69	120.33	2011
Aedes aegypti	22.73	120.26	2011
Aedes aegypti	22.71	120.33	2011
Aedes aegypti	22.52	120.34	2011
Aedes aegypti	22.8	120.31	2011
Aedes aegypti	22.59	120.28	2011
Aedes aegypti	22.87	120.26	2011
Aedes aegypti	23.1	120.59	2011
Aedes aegypti	22.73	120.36	2011
Aedes aegypti	22.74	120.26	2011
Aedes aegypti	22.79	120.24	2011
Aedes aegypti	23.06	120.61	2011
Aedes aegypti	22.75	120.25	2011
Aedes aegypti	22.77	120.39	2011
Aedes aegypti	23.09	120.63	2010
Aedes aegypti	22.65	120.39	2010
Aedes aegypti	22.88	120.33	2010
Aedes aegypti	22.48	120.41	2010
Aedes aegypti	22.96	120.34	2010
Aedes aegypti	22.99	120.66	2010
Aedes aegypti	22.96	120.33	2010
Aedes aegypti	22.67	120.41	2010
Aedes aegypti	22.72	120.36	2010
Aedes aegypti	22.53	120.35	2010
Aedes aegypti	22.72	120.42	2010
Aedes aegypti	22.89	120.49	2010
Aedes aegypti	22.74	120.37	2010
Aedes aegypti	22.33	120.62	2010
Aedes aegypti	22.5	120.52	2010
Aedes aegypti	22.9	120.2	2010
Aedes aegypti	22.68	120.34	2010
Aedes aegypti	22.84	120.43	2010
Aedes aegypti	22.81	120.27	2010
Aedes aegypti	22.78	120.5	2010
Aedes aegypti	22.78	120.49	2010
Aedes aegypti	22.89	120.55	2010
Aedes aegypti	22.79	120.5	2010
Aedes aegypti	22.7	120.66	2010
Aedes aegypti	22.59	120.5	2010
Aedes aegypti	22.66	120.27	2010
Aedes aegypti	22.86	120.25	2010
Aedes aegypti	22.85	120.31	2010
Aedes aegypti	22.55	120.55	2010
Aedes aegypti	22.57	120.49	2010
Aedes aegypti	22.98	120.17	2010
Aedes aegypti	22.97	120.32	2010
Aedes aegypti	22.95	120.18	2010
Aedes aegypti	22.97	120.18	2010
Aedes aegypti	23.02	120.21	2010
Aedes aegypti	22.54	120.34	2010
Aedes aegypti	22.66	120.49	2010
Aedes aegypti	22.65	120.27	2010
Aedes aegypti	22.75	120.3	2010
Aedes aegypti	22.72	120.26	2010
Aedes aegypti	23	120.16	2010
Aedes aegypti	22.66	120.45	2010
Aedes aegypti	22.01	100.79	2014
Aedes aegypti	21.4592	101.565	2014
Aedes aegypti	21.9573	100.453	2014
Aedes aegypti	24.7052	97.9319	2014
Aedes aegypti	24.1829	97.7921	2014
Aedes aegypti	25.8228	98.8579	2014
Aedes aegypti	21.8331	100.93	2014
Aedes aegypti	21.6989	100.745	2014
Aedes aegypti	21.999	100.772	2014
Aedes aegypti	21.8513	100.927	2014
Aedes aegypti	21.5795	100.68	2014
Aedes aegypti	21.9527	100.762	2014
Aedes aegypti	21.2358	101.719	2014
Aedes aegypti	21.9351	101.249	2014
Aedes aegypti	21.6981	101.287	2014
Aedes aegypti	21.6965	100.052	2014
