# Supplementary material for: Forecasting high-risk areas for dengue outbreaks in China: A trend analysis of Aedes albopictus and Aedes aegypti distributions from 2014 to 2030
Source: PLoS Negl Trop Dis. 2025 Jul 9;19(7):e0013237. doi: 10.1371/journal.pntd.0013237 (PMC12240387; doi:10.1371/journal.pntd.0013237)
Supplement: S5 File — (CSV) [file pntd.0013237.s005.csv]

DEM	APP	AMT	LUCC
0	2358.600098	24	6
550	1414.900024	24.4750004	4
628	1221.199951	23.8332996	4
1179	1271.599976	21.3666992	4
656	1403.900024	23.9582996	2
855	1457.199951	22.3167	2
1313	977.4000244	20.4167004	4
1460	916.2999878	19.8582993	4
1139	1070.900024	22	4
797	1229.800049	22.0667	4
9	2050.300049	23.7917004	4
23	1729.400024	24.2166996	4
8	1628.599976	24.4916992	1
1212	392.8999939	7.3666701	4
950	1326.300049	21.7332993	4
825	1444	21.9832993	4
938	1250.199951	22.0832996	4
10	1986.199951	25.8167	4
10	1986.199951	25.8167	4
10	1986.199951	25.8167	4
10	1986.199951	25.8167	4
10	1986.199951	25.8167	4
10	1986.199951	25.8167	4
10	1986.199951	25.8167	4
10	1986.199951	25.8167	4
10	1986.199951	25.8167	4
10	1986.199951	25.8167	4
10	1986.199951	25.8167	4
10	1986.199951	25.8167	4
10	1986.199951	25.8167	4
10	1986.199951	25.8167	4
10	1986.199951	25.8167	4
10	1986.199951	25.8167	4
10	1986.199951	25.8167	4
10	1905.099976	25.8250008	4
10	1986.199951	25.8167	4
12	1829.099976	25.8416996	4
15	1859	25.8250008	4
83	2300.399902	25.7667007	4
25	2473.199951	25.8250008	4
14	1939.300049	25.8500004	4
19	2064.399902	25.7000008	4
8	2000.199951	25.8332996	4
12	1968	25.8416996	4
3	1836.5	25.9500008	4
11	1985.599976	25.8332996	4
13	1896.199951	25.7999992	4
97	2524.899902	25.0667	2
15	1929.699951	25.8332996	4
24	2471.300049	25.8582993	4
10	1880.5	25.8332996	4
27	1925.800049	25.7749996	4
10	1905.099976	25.8250008	4
33	2582.600098	25.8250008	4
11	2086.600098	25.4666996	1
27	1942.199951	25.7833004	4
4	1914	25.9417	4
7	1906.400024	25.8582993	4
14	2139.899902	25.8167	4
11	1865.699951	25.7999992	4
5	2198.899902	25.1833	4
17	1930	25.8083	4
11	1922.900024	25.8416996	4
30	2495.199951	25.8083	4
10	2013.900024	25.8250008	4
10	1920.599976	25.8582993	4
6	1973.599976	25.9167004	4
16	1840.800049	25.7999992	4
27	1934	25.7999992	4
16	2520.199951	25.9249992	4
22	1957.099976	25.8083	4
8	1952.199951	25.8167	4
18	2288	25.375	4
13	1840.800049	25.8250008	4
17	1900.300049	25.8167	4
23	1970.5	25.75	4
4	1920.199951	25.8416996	2
-9999	-9999	-9999	-9999
31	2561	25.8416996	4
38	2298.5	25.3666992	4
19	2105	25.7833004	4
14	1784.900024	25.8332996	4
10	1902.5	25.8332996	4
27	2275.600098	25.3582993	4
14	1885.699951	25.8250008	4
10	1937.300049	25.7999992	4
28	2274.699951	25.3582993	4
9	2186.399902	25.1667004	4
18	1957.699951	25.8416996	4
13	2083.899902	25.7749996	4
18	1999.199951	25.8332996	4
16	1892.400024	25.8500004	4
-2	2323.699951	26	4
14	2169.300049	25.8167	4
13	1911.400024	25.8332996	2
9	1908.699951	25.8416996	4
10	1986.199951	25.8167	4
27	2016.300049	25.6499996	4
11	1948.5	25.7583008	4
20	2193.399902	25.8167	4
29	2517.199951	25.8416996	4
12	1958.699951	25.8582993	4
12	1992.5	25.8666992	4
24	2288.899902	25.3332996	2
31	2554	25.8167	1
24	2539.699951	25.8917007	4
9	2291.5	25.2250004	4
3	2051.100098	25.8250008	1
10	1984.5	25.8416996	4
25	1879.300049	25.8666992	4
21	1926.699951	25.8999996	4
29	2315.800049	25.375	4
32	2526.600098	25.8332996	4
-9999	-9999	-9999	-9999
14	1931.099976	25.8416996	4
14	1977.5	25.7667007	2
15	2050.5	25.8083	4
6	1932.599976	25.8582993	2
13	2164.300049	25.8083	3
23	2135.800049	25.8167	3
1	-9999	-9999	4
7	1961.599976	25.8416996	4
12	1831.400024	25.8500004	4
2	1857.300049	25.9167004	4
7	1868.699951	25.9083004	4
23	2001.699951	25.6667004	4
12	1823.800049	25.8167	4
4	1754.199951	25.9500008	4
31	2540.899902	25.8500004	4
113	2018.800049	25.6667004	4
27	2327.5	25.3833008	4
28	2328.100098	25.3833008	4
15	2213.800049	25.8167	4
3	1761.5	25.8999996	4
13	2725.600098	25.8833008	2
24	2286.100098	25.2833004	4
16	2047.199951	25.7250004	4
13	2687.800049	25.9083004	4
22	2045	25.8250008	4
26	2255.699951	25.3500004	4
11	2220.199951	25.2749996	4
7	-9999	-9999	6
14	1996.400024	25.8416996	4
1	1888.5	25.9666996	4
1	1844.199951	26.0167007	4
18	2087.300049	25.7999992	4
8	2019.599976	25.8167	4
11	2305.300049	25.4582996	4
6	2255.199951	25.1667004	4
20	2706.399902	25.9167004	4
26	2280.100098	25.3416996	4
13	1992.900024	25.7250004	2
28	2031.699951	25.8500004	4
3	1859.800049	26	4
4	1946.300049	25.7416992	4
15	2140.899902	25.8250008	4
13	2504.300049	25.9249992	4
12	2468	25.9333	1
15	2051.600098	25.8083	4
7	2034.699951	25.8332996	1
11	2053.199951	25.8332996	1
30	2512.600098	25.8083	4
11	2023.099976	25.8167	4
14	1939.5	25.7667007	4
4	1914.199951	25.9582996	4
7	1904.300049	25.9666996	4
9	1943	25.8833008	4
7	2310.5	25.4417	4
10	2116.399902	25.6082993	4
21	2143.5	25.9500008	4
-9999	2136.300049	25.9582996	4
8	2131.600098	25.9750004	4
-9999	-9999	-9999	-9999
23	2311.899902	25.2917004	4
17	2010.099976	25.75	4
11	2107.199951	25.6667004	4
17	2044.800049	25.7416992	4
13	2010.800049	25.8416996	4
7	1910.199951	25.9916992	4
13	2105.899902	25.5167007	4
12	1829.099976	25.8416996	4
16	2006.599976	25.8083	4
28	2327	25.3666992	4
0	1847.900024	26.0083008	-9999
15	2006.300049	25.8332996	1
13	1937.900024	25.8167	2
8	1884.199951	25.9333	4
19	2163.800049	25.4167004	1
16	2023.900024	25.6749992	2
-9999	2160.399902	25.8582993	6
20	2046.099976	25.8167	4
-9999	-9999	-9999	-9999
1	-9999	-9999	6
1	2229	25.8582993	6
3	2168.300049	26	4
8	2172.800049	25.9582996	2
3	2207.899902	25.8167	1
21	1973.300049	25.7583008	4
11	1930.300049	25.7667007	2
581	3107.600098	23.4083004	2
5	1748.599976	25.9500008	4
5	1932	25.8833008	4
-9999	-9999	-9999	-9999
40	2249.199951	25.2332993	2
21	1914.699951	25.875	4
5	2015	25.8167	4
57	2213.600098	25.3250008	2
86	2612.300049	24.9500008	2
103	2430.399902	25.2833004	2
12	2011.199951	25.7000008	4
86	2481.899902	25.2000008	4
767	3380.199951	21.9916992	2
18	2095.5	25.6917	1
4	1917.599976	25.8666992	4
0	1923.300049	25.4500008	6
15	-9999	-9999	-9999
15	2036.900024	25.4916992	2
11	1952.699951	25.4582996	2
13	1975	25.8500004	2
12	1985	25.7332993	4
246	3219.699951	23.4500008	2
447	3270.899902	24.5333004	2
-1	2033.400024	25.1417007	6
-10	-9999	-9999	4
4	2044.699951	25.1333008	1
13	1976.5	25.8582993	4
3	2117.800049	25.2416992	1
14	2095.899902	25.7082996	4
4	2288	25.2999992	4
26	2099.199951	25.8083	4
47	2160	25.7833004	2
10	2175.600098	25.8250008	4
5	2099.699951	25.6082993	4
-9999	-9999	-9999	-9999
-9999	-9999	-9999	-9999
24	2107.300049	25.6499996	4
28	2146.699951	25.6917	2
12	2156.300049	25.2332993	2
13	2267.899902	25.2250004	4
17	2311.100098	25.8250008	1
30	2342.300049	25.375	4
13	2246.800049	25.3666992	4
-9999	-9999	-9999	-9999
3	-9999	-9999	6
553	3260	24.2416992	2
23	2215.100098	25.2250004	1
14	2194.399902	25.9750004	1
235	3216.699951	24.6833	2
-9999	-9999	-9999	-9999
8	2155.199951	25.9916992	4
51	1876.300049	25.8250008	1
3	2077.699951	25.1333008	4
23	1877.599976	25.8666992	1
-1	2277.800049	25.375	4
17	1878	25.875	4
23	1893.300049	25.8332996	1
32	2344.800049	25.375	4
2	1639	24.7999992	1
26	2309.800049	25.3666992	4
5	2139.399902	25.2250004	6
4	2269.199951	25.2166996	4
21	2474.699951	25.8917007	1
3	2207.699951	25.2917004	4
23	2287.899902	25.1917	1
18	2430.5	25.8083	4
30	2312.699951	25.2166996	4
3	2027.5	25.125	6
20	2027.699951	25.7082996	4
1	2081	25.2250004	6
12	2034.199951	25.6917	4
109	2930.600098	25.3332996	2
11	2529.300049	25.9417	2
13	2279.600098	25.2332993	2
37	2457.899902	25.625	1
17	1857	25.9666996	1
4	2122.800049	25.2166996	1
36	1886.599976	25.7416992	2
23	2318.600098	25.2833004	4
4	1816.599976	24.8999996	6
7	2101.199951	25.1166992	4
19	2124.100098	25.7332993	4
5	2197.399902	25.1667004	4
12	2021.699951	25.8666992	4
-5	2112.399902	25.1166992	4
19	2088	25.8083	4
8	2206.199951	25.1499996	4
43	2175.5	25.4249992	1
263	2561.899902	24.6417007	2
26	2095.600098	25.8416996	4
24	2431.600098	25.8332996	4
71	2419.199951	24.7999992	1
13	2095.600098	25.6082993	1
16	2047	25.7583008	4
12	2099.800049	25.6417007	1
-9999	-9999	-9999	-9999
7	2155.899902	25.125	4
7	2218.800049	25.3167	4
14	2217.399902	25.9417	4
-13	-9999	-9999	4
32	1879.800049	24.5916996	1
100	2218.600098	25.5667	2
-9999	-9999	-9999	-9999
16	1975.599976	25.7250004	4
2	2110.100098	25.2082996	4
4	2279.800049	25.9167004	6
3	2053.5	25.1667004	4
-9999	-9999	-9999	-9999
-9999	-9999	-9999	-9999
-9999	-9999	-9999	-9999
139	-9999	-9999	2
30	2545	25.8250008	1
-1	1989.199951	25.1000004	4
22	2109.399902	25.5333004	1
1	2040.400024	25.2000008	4
4	-9999	-9999	6
3	2004.800049	25.5667	4
26	2113.199951	25.6499996	1
232	2847.199951	24.2250004	2
-9999	-9999	-9999	4
276	3517.399902	25.2833004	2
7	1960.199951	25.6833	4
14	2219.800049	25.7917004	4
3	2070.699951	25.6000004	1
3	1913.599976	25.7250004	4
45	2229.600098	25.7332993	1
45	2419.699951	25.3250008	1
48	2283.5	25.0916996	2
318	3153	24.0167007	1
18	2231.100098	25.4083004	1
2	2211.600098	25.3582993	1
7	1972.5	25.6833	4
9	2149	25.5832996	1
8	2275.5	25.3332996	4
5	-9999	-9999	1
133	2159	25.2082996	2
15	2057.600098	25.8083	4
0	1911.300049	25.5333004	4
21	2061.800049	25.7583008	4
4	-9999	-9999	4
9	2117.199951	25.6499996	4
-9999	-9999	-9999	-9999
27	2175.199951	25.4417	1
360	3082.699951	23.7082996	6
27	2135.199951	25.6417007	4
0	1949.099976	25.5417004	6
1	1945.5	25.5583	6
720	2977.399902	22.9167004	2
12	1971.900024	25.5333004	1
75	2177.199951	25.3332996	1
842	2918	22.1166992	2
30	2182.899902	25.7999992	1
26	2248.800049	25.4083004	4
3	2137.699951	25.8917007	4
44	2358.399902	25.0916996	2
705	3154.600098	23.8999996	1
44	2338.699951	25.1667004	4
53	2317.100098	25.6082993	1
22	2133.800049	25.6667004	4
-4	1912.900024	25.9916992	4
90	2447.899902	25.3500004	2
45	2424.699951	25.2749996	1
41	2169.5	25.625	2
13	2172.100098	25.9167004	4
8	2511.399902	26.0083008	2
-1	1999.400024	25.2250004	6
14	2068.100098	25.8250008	4
143	2619.399902	24.75	2
3	2098	25.6000004	3
36	2457.199951	25.6166992	1
37	2419.399902	25.6166992	4
53	2516.5	25.3666992	1
26	2392.399902	25.625	1
539	3272	24.1583004	2
13	2537.800049	25.9333	1
6	2009.300049	25.4500008	4
22	2138	25.4582996	1
5	2105.899902	25.5417004	1
20	2741.600098	25.8999996	1
6	2495.300049	25.9582996	1
7	-9999	-9999	4
41	2289.300049	25.1583004	4
4	2107.300049	25.2166996	1
5	2119.100098	25.1667004	4
2	2161	25.2999992	4
9	1845.199951	26.0249996	4
24	2501.399902	25.875	1
7	2167.199951	25.2833004	2
13	2017.900024	25.7000008	6
3	1866.800049	25.5249996	6
3	-9999	-9999	4
19	2312.399902	25.8250008	2
556	1422	24.4167004	4
628	1221.199951	23.8332996	4
1179	1271.599976	21.3666992	4
825	1444	21.9832993	4
950	1326.300049	21.7332993	4
810	1341.699951	21.4582996	4
539	1406.699951	24.2667007	2
598	1527.800049	24.1583004	1
550	1414.900024	24.4750004	4
541	1404.900024	24.2332993	4
621	1433.900024	24.1667004	2
556	1437.099976	24.2667007	4
783	1207.5	23.2416992	2
563	1205.300049	23.875	2
740	1186.099976	23.6333008	2
638	983.5999756	23.8332996	1
