# Supplementary material for: Forecasting high-risk areas for dengue outbreaks in China: A trend analysis of Aedes albopictus and Aedes aegypti distributions from 2014 to 2030
Source: PLoS Negl Trop Dis. 2025 Jul 9;19(7):e0013237. doi: 10.1371/journal.pntd.0013237 (PMC12240387; doi:10.1371/journal.pntd.0013237)
Supplement: S6 File — (CSV) [file pntd.0013237.s006.csv]

DEM	APP	AMT	LUCC
1048	1583	21.2416992	2
-9999	1729.099976	25.6667004	1
570	1200.5	23.8666992	1
548	1198	23.875	2
549	1201.5	23.8500004	1
-9999	-9999	-9999	-9999
120	1409.300049	22.5499992	4
84	1400.099976	22.4750004	4
74	1414.599976	22.6082993	1
117	1609.400024	22.6000004	4
86	1393.300049	22.9417	4
109	1393.199951	22.5	4
340	1127.199951	18.2999992	4
315	1259.699951	18.4333	4
368	1121.099976	18.1583004	4
930	1051.599976	15.6999998	4
1284	1181.099976	15.1999998	4
1300	1183.5	15.2833004	4
1376	1142.5	15.8083	4
750	1152.699951	16.8083	4
874	1178.300049	16.5750008	2
534	1230	17.0167007	4
1324	1143.699951	18.2000008	4
1489	1030.199951	13.8000002	4
244	1183	18.75	4
265	1187.900024	18.6833	4
348	1246.199951	18.5499992	4
263	1282.099976	18.2667007	4
415	1247.300049	17.9417	4
251	1201.800049	18.8167	4
304	1234.099976	18.7583008	4
1143	1166.199951	16.3167	4
1159	1137	16.2332993	2
1246	1141.199951	18.1667004	4
1737	1051.199951	15.5667	4
244	1149	19.1749992	4
931	1139.400024	16.1583004	2
480	1182.5	17.8250008	2
254	1297.900024	18.9582996	1
271	1326.900024	18.2833004	6
399	1343.199951	17.8917007	4
273	1351.199951	18.1667004	1
382	1272.800049	17.7416992	4
428	1334	17.9083004	4
290	1214	18.1417007	1
1024	1482.199951	21.2166996	4
938	1250.199951	22.0832996	4
1139	1070.900024	22	4
550	1414.900024	24.4750004	4
950	1326.300049	21.7332993	4
628	1221.199951	23.8332996	4
797	1229.800049	22.0667	4
825	1444	21.9832993	4
1179	1271.599976	21.3666992	4
297	1136.900024	18.9500008	4
963	1293.900024	22.2583008	4
1024	1482.199951	21.2166996	4
1216	1027.699951	20.4750004	2
1139	1070.900024	22	4
1040	1096.199951	22.7332993	1
1643	1148.300049	17.8416996	4
938	1250.199951	22.0832996	4
96	1438.900024	24.6000004	2
1116	1347.099976	19.1917	3
1307	1394.599976	18.5750008	4
556	1422	24.4167004	4
628	1221.199951	23.8332996	4
1179	1271.599976	21.3666992	4
825	1444	21.9832993	4
950	1326.300049	21.7332993	4
797	1229.800049	22.0667	4
810	1341.699951	21.4582996	4
875	1078	21.7917004	3
1129	1035.699951	20.8083	1
899	1177.400024	22.2749996	1
759	1344.199951	23.125	1
621	1433.900024	24.1667004	2
882	1288.800049	22.0499992	1
539	1406.699951	24.2667007	2
556	1437.099976	24.2667007	4
769	1239.699951	23.1499996	2
930	1420.800049	21.9916992	3
740	1186.099976	23.6333008	2
1047	1102.800049	22.3999996	1
880	1235.300049	22.7583008	2
1319	1194.5	20.7332993	1
779	1164	22.2000008	4
783	1207.5	23.2416992	2
563	1205.300049	23.875	2
975	1382.900024	22.6749992	1
1744	1106.400024	18.7166996	2
1415	1318.599976	21	1
1372	1288.300049	20.25	1
1459	1135.699951	20.0583	2
1179	1201.5	21.5083008	4
1190	1146.800049	21.2416992	1
638	983.5999756	23.8332996	1
541	1404.900024	24.2332993	4
1319	1161.699951	20.2667007	4
598	1527.800049	24.1583004	1
550	1414.900024	24.4750004	4
244	1149	19.1749992	4
254	1297.900024	18.9582996	1
1246	1141.199951	18.1667004	4
1143	1166.199951	16.3167	4
931	1139.400024	16.1583004	2
1737	1051.199951	15.5667	4
1159	1137	16.2332993	2
2	1895.199951	23.3416996	6
0	1907.099976	23.2416992	4
27	1971.199951	23.3083	4
7	1973.199951	23.4083004	4
9	1946.800049	23.2917004	4
43	1905.800049	23.2000008	2
16	1949.099976	23.1166992	4
24	1929.400024	23.1499996	4
9	1908.199951	22.9333	1
10	1880.400024	23.2332993	1
102	1558.800049	18.4083004	1
80	1588.800049	18.5916996	4
71	1571.400024	18.5667	1
99	1567.400024	18.3332996	4
66	1606	18.6499996	4
103	1585.199951	18.7000008	4
66	1590.800049	18.6000004	4
71	1544.5	18.3416996	1
110	1551.900024	18.0249996	4
82	1496.400024	17.8582993	2
15	1859	25.8250008	4
35	1869.300049	23.2000008	4
16	1905.099976	23.1833	4
115	1866.199951	22.8917007	2
3	1061.199951	16.9417	4
10	1696.900024	18.5832996	4
14	1115.199951	18.1499996	6
20	2052.199951	23.4417	4
50	2047.699951	23.375	4
70	1108.900024	18.0417004	4
4	-9999	-9999	4
106	584.7000122	15.9833002	4
-9999	2127	23.8999996	4
50	2047.699951	23.375	4
19	1433.400024	17.5167007	4
25	1804.599976	20.3999996	4
50	2047.699951	23.375	4
-9999	2127	23.8999996	4
7	1380.900024	17.4832993	4
-9999	-9999	-9999	-9999
-9999	-9999	-9999	-9999
10	996.4000244	17	1
25	982.5	17.1000004	4
0	2358.600098	24	6
30	2220	23.7416992	4
-4	1148.099976	17.3500004	4
11	1436.400024	17.3666992	1
100	2090.899902	23.6082993	4
22	1073	18.0832996	4
4	1400.199951	21.2416992	4
8	1086.300049	17.3332996	4
46	989.5	17.0916996	4
244	2139.100098	23.6333008	2
27	2085.5	23.6417007	1
85	1273	18.6417007	2
41	2211.5	23.3833008	4
6	1087.800049	17.3332996	4
-9999	-9999	-9999	-9999
6	1183.800049	17.2749996	4
6	1108.199951	17.2749996	4
12	1386	17.75	4
-9999	-9999	-9999	-9999
15	1377.699951	17.7667007	4
42	1442.199951	17.1333008	4
39	1559.099976	18	2
44	1499.199951	17.6833	4
24	1430.400024	17.7082996	4
90	1548	17.8666992	4
7	1473.900024	17.7667007	4
21	1956.900024	23.3167	4
1	1963.599976	23.3083	4
20	1975.199951	23.3999996	4
3	1879.900024	23.2000008	4
22	1941.099976	23.1082993	4
4	1889.900024	23.3167	4
9	2035.199951	23.3833008	4
0	2073.199951	23.4333	4
28	1848.599976	23.1082993	6
3	1986.800049	23	2
15	848	15.875	4
13	787.0999756	15.8832998	4
10	725.7000122	15.6000004	4
26	801.5	16.3500004	4
9	902.5	16.3167	4
12	1442.400024	17.5916996	4
15	1164.300049	17.0167007	4
7	1152.800049	17.3999996	4
3	942.5999756	15.7749996	1
149	1348	17.5249996	4
35	1237.400024	18.2833004	2
5	1073.800049	17.0750008	4
6	898.9000244	16.1333008	4
0	945.7999878	15.8999996	4
23	638.5999756	16.3833008	4
-9999	2272.300049	23.8666992	4
44	2317.899902	23.8167	2
-9999	-9999	-9999	-9999
-9999	2311.100098	23.8999996	4
15	2389.300049	24.2166996	4
18	2156.100098	23.7749996	4
62	2214.100098	22.5417004	2
75	-9999	-9999	4
-9999	2241.300049	23.4832993	4
-9999	2154.199951	23.6333008	4
-9999	2154.199951	23.6333008	4
281	2239.699951	23.625	4
189	2297.199951	23.9916992	2
13	2191.600098	23.7749996	4
269	2293.899902	23.3250008	2
14	2147	23.9832993	4
-9999	-9999	-9999	-9999
170	2304.399902	23.7332993	4
31	2147.399902	24	2
205	2393	23.7082996	4
-9999	-9999	-9999	-9999
-9999	2176.100098	24.0333004	4
1	2172.800049	24.0667	1
-9999	-9999	-9999	-9999
-9999	-9999	-9999	-9999
-9999	-9999	-9999	-9999
182	2199.600098	23.2082996	2
48	2250.5	23.4666996	2
-9999	2176.100098	24.0333004	4
-9999	2176.100098	24.0333004	4
50	2251.5	23.5417004	2
7	2347.800049	23.6082993	4
7	2347.800049	23.6082993	4
7	2347.800049	23.6082993	4
7	2347.800049	23.6082993	4
-9999	-9999	-9999	-9999
71	1958.800049	23.4500008	2
48	2250.5	23.4666996	2
97	2152.399902	23.7000008	4
-9999	2176.100098	24.0333004	4
71	1958.800049	23.4500008	2
11	2001.699951	23.4832993	2
-9999	-9999	-9999	-9999
-9999	-9999	-9999	-9999
160	2119.300049	23.6333008	2
1	2172.800049	24.0667	1
-9999	-9999	-9999	-9999
165	2058.800049	23.4500008	2
-9999	-9999	-9999	-9999
-9999	2154.399902	23.7999992	4
-9999	-9999	-9999	-9999
-9999	2176.100098	24.0333004	4
-9999	2158.600098	24.0167007	4
71	1958.800049	23.4500008	2
-9999	2158.600098	24.0167007	4
-9999	2176.100098	24.0333004	4
166	2186.300049	23.5167007	2
26	2233.100098	23.9832993	4
1	2172.800049	24.0667	1
8	2213.800049	23.2917004	-9999
517	2215.399902	21.3999996	2
42	2359.5	23.5583	2
19	2234.100098	23.2749996	2
82	-9999	-9999	-9999
18	2156.100098	23.7749996	4
191	2241.300049	23.2917004	3
48	2250.5	23.4666996	2
26	2240.5	23.9333	4
291	2209.300049	23.2583008	2
42	2359.5	23.5583	2
15	-9999	-9999	4
77	2407.5	23.8500004	4
19	2234.100098	23.2749996	2
139	2344.899902	23.6917	6
-9999	-9999	-9999	-9999
-9999	-9999	-9999	-9999
-9999	-9999	-9999	-9999
-9999	-9999	-9999	-9999
-9999	-9999	-9999	-9999
24	2397.800049	24.1166992	4
10	2426	24.0750008	4
1	2184.199951	23.8500004	1
-9999	-9999	-9999	-9999
-9999	-9999	-9999	-9999
-9999	-9999	-9999	-9999
-9999	-9999	-9999	-9999
6	2198.600098	23.8083	1
59	2129.5	23.8666992	1
-9999	-9999	-9999	-9999
6	2198.600098	23.8083	1
-9999	-9999	-9999	-9999
-9999	-9999	-9999	-9999
6	2198.600098	23.8083	1
-9999	-9999	-9999	-9999
25	2295.100098	23.8666992	2
48	2250.5	23.4666996	2
-9999	-9999	-9999	-9999
7	-9999	-9999	2
13	2113.800049	23.5499992	1
81	2295.600098	23.2667007	4
-9999	-9999	-9999	-9999
81	2295.600098	23.2667007	4
14	1992.199951	23.2917004	4
61	1989.800049	24.4333	6
95	3590.399902	22.5667	2
342	2389.399902	22.6667004	2
10	2120.5	25.2166996	1
3	1298.699951	24.0499992	6
19	3074.800049	23.3999996	4
260	2555.300049	23.3917007	1
14	1992.199951	23.2917004	4
100	2022	24.3332996	6
260	2555.300049	23.3917007	1
260	2555.300049	23.3917007	1
47	1907.900024	24.2000008	4
2049	3132.5	13.1999998	2
30	1546.800049	23.9500008	1
7	1457.099976	24.1583004	1
10	1446.400024	24.1667004	1
173	2315.899902	23.6499996	2
-9999	-9999	-9999	-9999
11	3369.800049	23.4832993	1
7	2086.800049	25.1499996	1
4	2987.399902	22.7416992	1
26	3121.5	22.8250008	1
12	1696.400024	23.7250004	1
7	2066.699951	25.1082993	1
14	2802.800049	23.625	4
26	2255.699951	25.3500004	4
168	3482.300049	22.3250008	2
396	2622.5	23.1749992	2
22	1567.400024	24.1000004	2
-9999	3661	22.7332993	2
260	2555.300049	23.3917007	1
111	3301.800049	22.4417	4
-9999	3661	22.7332993	2
-9999	3661	22.7332993	2
190	2436.899902	23.1499996	4
141	2268.5	23.7749996	2
19	2847.5	23.3917007	4
51	2112.199951	22.9083004	4
4	1437.599976	24.2667007	4
-9999	3661	22.7332993	2
619	2685.300049	23.0167007	2
9	3340.199951	23.5916996	4
7	3275.699951	23.5417004	4
546	2741.300049	22.3332996	2
260	2555.300049	23.3917007	1
141	2268.5	23.7749996	2
33	1894	24.0832996	4
467	2564	22.25	2
2	1310.900024	24.1082993	4
23	1534.699951	24	4
181	2300.300049	23.6082993	2
260	2555.300049	23.3917007	1
51	3346.399902	23.2999992	1
21	1509.5	23.8999996	1
150	3420.699951	21.8332996	2
922	2970.600098	18.5333004	3
645	2756.899902	21.8250008	2
11	1573	24.5083008	1
25	1621.599976	24.1583004	1
14	3492	22.8917007	4
195	2326.800049	23.5583	2
10	1446.400024	24.1667004	1
85	2242.100098	23.9083004	2
34	1657.800049	24.0083008	1
27	2016.300049	25.6499996	4
27	1600.800049	24.1333008	1
144	2244.5	22.8167	4
111	3301.800049	22.4417	4
154	3295.800049	22.9417	2
126	2312	22.3167	2
3	1295.599976	24.125	1
18	1489.800049	23.9750004	1
92	2090.300049	22.9417	2
299	3471.800049	22.1166992	2
333	2487.699951	22.0750008	2
71	2072.699951	24.4417	1
85	2242.100098	23.9083004	2
260	2555.300049	23.3917007	1
26	2255.699951	25.3500004	4
619	2751.100098	22.6166992	2
-9999	-9999	-9999	-9999
79	1992.400024	23.4083004	4
11	1948.5	25.7583008	4
342	2698.699951	22.8833008	2
679	2759.199951	21.9750004	2
679	2759.199951	21.9750004	2
22	1554.199951	24.0832996	1
300	2541.100098	23.3416996	2
118	3093.399902	21.6583004	2
60	3090.699951	21.6917	1
9	1519.300049	24.2667007	4
21	1544.300049	24.0417004	4
29	1576.5	23.9500008	1
173	2315.899902	23.6499996	2
48	1881.099976	24.1833	1
62	1927.199951	24.0499992	1
34	1802.800049	24.2749996	1
56	1970.300049	24.125	1
85	3473.199951	22.1499996	1
11	1460.300049	24.1749992	1
71	2107	24.6499996	2
3	1749.599976	24.6417007	6
15	1987.599976	25.6749992	4
95	1791.599976	23.8833008	4
111	3191.399902	23.2667007	1
7	1457.099976	24.1583004	1
315	2755.699951	23.4417	2
27	1697.099976	24.1917	1
10	1986.199951	25.8167	4
23	1534.699951	24	4
22	1521	23.9832993	1
26	2255.699951	25.3500004	4
81	1998.900024	24.375	2
84	1924.199951	24.1667004	1
198	2675.100098	21.6917	2
15	3046	23.3250008	4
3	1749.599976	24.6417007	6
7	1457.099976	24.1583004	1
-9999	-9999	-9999	-9999
113	3345.899902	22.6499996	2
23	1753.400024	24.3332996	1
10	1880.5	25.8332996	4
15	2140.899902	25.8250008	4
27	2016.300049	25.6499996	4
16	2520.199951	25.9249992	4
19	2124.100098	25.7332993	4
14	1939.300049	25.8500004	4
25	2473.199951	25.8250008	4
14	2139.899902	25.8167	4
6	2245.5	25.8083	1
10	2237.399902	25.2416992	2
30	2512.600098	25.8083	4
24	2286.100098	25.2833004	4
5	1395.800049	23.7999992	1
4	1920.199951	25.8416996	2
118	2330.600098	22.1917	2
24	2539.699951	25.8917007	4
18	1957.699951	25.8416996	4
12	2961.899902	23.7583008	4
31	2540.899902	25.8500004	4
32	2344.800049	25.375	4
19	2105	25.7833004	4
28	2328.100098	25.3833008	4
14	1784.900024	25.8332996	4
18	1999.199951	25.8332996	4
27	1934	25.7999992	4
24	2471.300049	25.8582993	4
33	2582.600098	25.8250008	4
20	2741.600098	25.8999996	1
24	2431.600098	25.8332996	4
29	2517.199951	25.8416996	4
26	2255.699951	25.3500004	4
17	1930	25.8083	4
4	-9999	-9999	6
5	1395.800049	23.8250008	1
10	1986.199951	25.8167	4
13	2725.600098	25.8833008	2
6	1370.800049	23.8582993	1
-9999	-9999	-9999	-9999
6	1391.099976	23.8416996	1
12	2468	25.9333	1
8	2000.199951	25.8332996	4
26	2099.199951	25.8083	4
12	2021.699951	25.8666992	4
21	2575.699951	25.8666992	1
4	1754.199951	25.9500008	4
40	2249.199951	25.2332993	2
-9999	-9999	-9999	-9999
1	1888.5	25.9666996	4
10	1984.5	25.8416996	4
15	2050.5	25.8083	4
25	2691.300049	25.7917004	4
31	2554	25.8167	1
23	2135.800049	25.8167	3
12	1823.800049	25.8167	4
-4	1912.900024	25.9916992	4
30	2495.199951	25.8083	4
15	2036.900024	25.4916992	2
13	1911.400024	25.8332996	2
14	2169.300049	25.8167	4
12	1831.400024	25.8500004	4
56	2268.899902	25.8416996	2
10	2256.600098	25.3250008	1
12	2011.199951	25.7000008	4
21	1914.699951	25.875	4
1	-9999	-9999	4
3	1761.5	25.8999996	4
47	2812	25.9249992	2
23	2001.699951	25.6667004	4
16	1840.800049	25.7999992	4
28	2631.699951	25.7999992	1
16	2047.199951	25.7250004	4
32	2526.600098	25.8332996	4
11	1930.300049	25.7667007	2
38	2298.5	25.3666992	4
31	2561	25.8416996	4
38	2878.600098	25.8332996	1
13	2164.300049	25.8083	3
11	1865.699951	25.7999992	4
0	1847.900024	26.0083008	-9999
20	2193.399902	25.8167	4
44	2840.899902	25.9333	1
21	1973.800049	25.75	4
31	2336.600098	25.3666992	4
20	2027.699951	25.7082996	4
12	2223.399902	25.8250008	1
8	2131.600098	25.9750004	4
11	1948.5	25.7583008	4
13	2687.800049	25.9083004	4
30	2545	25.8250008	1
25	1879.300049	25.8666992	4
15	2639.899902	25.9249992	1
10	1460.199951	23.75	1
44	2228.399902	25.7000008	3
10	1920.599976	25.8582993	4
11	2053.199951	25.8332996	1
19	2083.5	25.7000008	4
15	2213.800049	25.8167	4
14	1996.400024	25.8416996	4
8	2019.599976	25.8167	4
18	2087.300049	25.7999992	4
18	2243.199951	25.7833004	4
68	2826.600098	25.625	1
28	2031.699951	25.8500004	4
15	2051.600098	25.8083	4
28	2697.600098	25.9333	1
-9999	-9999	-9999	-9999
28	2274.699951	25.3582993	4
20	2706.399902	25.9167004	4
10	2013.900024	25.8250008	4
-9999	-9999	-9999	-9999
23	2311.899902	25.2917004	4
11	2612	25.9249992	1
29	2571.899902	25.8500004	4
13	2000	25.7166996	2
11	2305.300049	25.4582996	4
13	2504.300049	25.9249992	4
17	1900.300049	25.8167	4
9	1469.099976	23.7000008	1
10	1937.300049	25.7999992	4
13	1937.900024	25.8167	2
9	1908.699951	25.8416996	4
13	2537.800049	25.9333	1
12	1958.699951	25.8582993	4
5	1405	23.7999992	1
4	1946.300049	25.7416992	4
8	1884.199951	25.9333	4
12	1992.5	25.8666992	4
10	1905.099976	25.8250008	4
11	1922.900024	25.8416996	4
2	1384.199951	23.8250008	6
13	1453.400024	23.7667007	1
6	1442	23.7250004	4
7	1868.699951	25.9083004	4
27	1925.800049	25.7749996	4
11	2023.099976	25.8167	4
4	-9999	-9999	4
23	1970.5	25.75	4
2	1857.300049	25.9167004	4
12	1985	25.7332993	4
7	2034.699951	25.8332996	1
4	1914.199951	25.9582996	4
18	2288	25.375	4
2	1382.699951	23.8666992	1
11	1985.599976	25.8332996	4
27	2275.600098	25.3582993	4
4	2279.800049	25.9167004	6
13	1840.800049	25.8250008	4
2	2310.300049	26.0832996	1
-9999	2136.300049	25.9582996	4
14	1939.5	25.7667007	4
6	2456.600098	26.0750008	1
9	1943	25.8833008	4
28	2146.699951	25.6917	2
-9999	-9999	-9999	-9999
14	2476.5	25.9333	1
5	1571.900024	24.7583008	6
93	2309.199951	23.1000004	1
99	2424.300049	23.2749996	1
14	1885.699951	25.8250008	4
13	2010.800049	25.8416996	4
11	2107.199951	25.6667004	4
12	1829.099976	25.8416996	4
11	1413.099976	23.7917004	4
10	1438.300049	23.7749996	6
141	2246.699951	22.9167004	4
-2	2323.699951	26	4
28	2327	25.3666992	4
17	2010.099976	25.75	4
444	2578.300049	21.7082996	2
5	1932	25.8833008	4
3	-9999	-9999	6
19	2163.800049	25.4167004	1
872	3370.699951	22.3666992	2
525	2487.199951	21.9167004	2
13	2105.899902	25.5167007	4
22	2138	25.4582996	1
17	2121.199951	25.4666996	1
12	2034.199951	25.6917	4
16	2006.599976	25.8083	4
-9999	-9999	-9999	-9999
12	2222.600098	25.8416996	1
15	1929.699951	25.8332996	4
-9999	-9999	-9999	-9999
27	2327.5	25.3833008	4
16	2023.900024	25.6749992	2
-9999	-9999	-9999	-9999
19	2064.399902	25.7000008	4
4	2269.199951	25.2166996	4
10	1902.5	25.8332996	4
13	1896.199951	25.7999992	4
8	1378.599976	23.8582993	1
-1	2162.399902	25.3500004	1
22	1957.099976	25.8083	4
8	2303.800049	25.8582993	1
7	3286.199951	23.5750008	1
29	2315.800049	25.375	4
13	1447.099976	23.75	4
12	1968	25.8416996	4
1	-9999	-9999	6
24	2288.899902	25.3332996	2
-9999	-9999	-9999	-9999
17	2276	25.8083	1
-9999	-9999	-9999	-9999
581	3107.600098	23.4083004	2
8	1952.199951	25.8167	4
7	1961.599976	25.8416996	4
-9999	2160.399902	25.8582993	6
-9999	-9999	-9999	-9999
14	1771.5	24.6000004	1
318	3153	24.0167007	1
8	2172.800049	25.9582996	2
86	2483.100098	24.8250008	2
7	2101.199951	25.1166992	4
10	1697.400024	24.7749996	1
1	2229	25.8582993	6
3	2207.899902	25.8167	1
164	3000.199951	24.6833	2
93	2531.5	24.9333	3
-9999	-9999	-9999	-9999
94	2589.699951	24.8083	2
956	3012.899902	21.2166996	2
88	2421.600098	24.875	2
68	2305	25.0583	2
94	2474.100098	24.8083	2
153	2567.699951	24.8917007	1
122	2488.699951	24.9333	1
118	2631	24.7833004	2
6	1932.599976	25.8582993	2
13	1752.800049	24.6749992	1
69	2263.399902	25.0916996	2
89	2494.699951	25.2332993	1
37	2259.199951	25.0667	3
131	2436.899902	24.9083004	2
66	2474.5	25.1082993	1
-9999	-9999	-9999	-9999
9	1845.199951	26.0249996	4
53	2540.5	25.3332996	1
45	2424.699951	25.2749996	1
5	2015	25.8167	4
43	2330.100098	25.3167	1
113	2018.800049	25.6667004	4
79	2540.899902	24.8500004	2
20	2046.099976	25.8167	4
169	2792.300049	24.6417007	1
15	2057.600098	25.8083	4
292	3135.100098	24.1749992	2
141	2634.800049	24.7000008	1
243	3013.100098	24.2166996	2
2	2161	25.2999992	4
20	2529.699951	25.8917007	1
81	2924.199951	24.625	2
57	2203.800049	25.1749992	2
50	2224.5	25.1499996	2
-1	1989.199951	25.1000004	4
100	2511.800049	24.9167004	4
106	2374.300049	24.9666996	2
109	2504	24.9832993	2
7	1404.199951	23.7833004	1
49	2365.300049	25.2416992	1
5	-9999	-9999	4
143	2619.399902	24.75	2
27	2329.300049	25.7000008	1
1	2056.300049	25.2917004	6
53	2337.899902	25.5499992	3
53	2250.699951	25.1082993	2
28	2300.699951	25.7833004	1
17	2284.899902	25.8250008	1
13	1992.900024	25.7250004	2
73	2468.800049	25.0832996	2
83	2300.399902	25.7667007	4
-1	1999.400024	25.2250004	6
13	1976.5	25.8582993	4
86	2612.300049	24.9500008	2
0	1931.199951	25.3083	6
-1	1991.099976	25.25	6
26	2095.600098	25.8416996	4
-5	2085.199951	25.0916996	4
-9999	-9999	-9999	-9999
-9999	-9999	-9999	-9999
90	2447.899902	25.3500004	2
9	2149	25.5832996	1
100	2388.699951	25.5167007	2
11	1434.199951	23.7667007	1
7	2173.5	25.3999996	4
14	2279.800049	25.7583008	1
43	2175.5	25.4249992	1
447	3270.899902	24.5333004	2
53	2317.100098	25.6082993	1
767	3380.199951	21.9916992	2
359	3314.5	23.9083004	2
-9999	-9999	-9999	-9999
139	-9999	-9999	2
235	3216.699951	24.6833	2
57	2213.600098	25.3250008	2
15	2006.300049	25.8332996	1
0	1923.300049	25.4500008	6
7	2310.5	25.4417	4
2	1951.099976	25.1499996	6
6	2010.699951	25.6583004	4
27	2175.199951	25.4417	1
47	2618.399902	26.0249996	1
75	2177.199951	25.3332996	1
22	2096.100098	25.6499996	4
10	2134.300049	25.4167004	1
37	2838.100098	25.8833008	1
22	2109.399902	25.5333004	1
43	2152.199951	25.5417004	1
0	1949.099976	25.5417004	6
94	2264.899902	25.1499996	2
14	1931.099976	25.8416996	4
55	2183.399902	25.2416992	1
1	1945.5	25.5583	6
24	2093.600098	25.5750008	4
13	1975	25.8500004	2
3	1913.599976	25.7250004	4
6	2009.300049	25.4500008	4
21	2186.5	25.3917007	1
3	1866.800049	25.5249996	6
85	2535.100098	25.9582996	1
19	3092.699951	23.4500008	4
21	1926.699951	25.8999996	4
14	1977.5	25.7667007	2
36	2822.199951	25.8999996	1
25	2741.800049	25.9083004	1
-10	-9999	-9999	4
7	1972.5	25.6833	4
3	2137.699951	25.8917007	4
6	2058.899902	25.6333008	1
-1	2033.400024	25.1417007	6
4	1914	25.9417	4
12	2168.399902	25.4167004	4
246	3219.699951	23.4500008	2
3	2004.800049	25.5667	4
9	2061.899902	25.4083004	6
1	2040.400024	25.2000008	4
11	2162.800049	25.4083004	1
5	2025.199951	25.7749996	1
4	2044.699951	25.1333008	1
16	1892.400024	25.8500004	4
22	1776.400024	24.7000008	4
4	2071.699951	25.4417	6
3	2004.900024	25.7833004	6
26	2248.800049	25.4083004	4
3	2090.199951	25.6000004	1
7	1960.199951	25.6833	4
3	2132.5	25.9249992	4
-3	1936.099976	25.5333004	1
14	1813.699951	24.6667004	1
13	2095.600098	25.6082993	1
21	1799.699951	24.6000004	1
3	2051.100098	25.8250008	1
9	3340.199951	23.5916996	4
12	2091.100098	25.5832996	4
4	1971.300049	25.7917004	6
108	2216.5	25.3917007	2
40	2190.399902	25.4249992	2
17	2197.699951	25.4249992	1
5	2105.899902	25.5417004	1
13	2199.300049	25.4750004	4
28	2053.300049	25.6833	1
29	2153.100098	25.4832993	2
10	2000.199951	25.6917	1
4	2023.5	25.6583004	1
3	1997.699951	25.6749992	6
12	2022	25.5750008	1
11	1477	23.7000008	1
24	2223.300049	25.3999996	1
16	2175.300049	25.4582996	1
152	2191.699951	22.625	4
2	2102.600098	25.5916996	6
17	2047.199951	25.6082993	1
40	2119.399902	25.5417004	1
12	2115.899902	25.6082993	6
28	2227.5	25.4333	1
5	2099.699951	25.6082993	4
24	2501.399902	25.875	1
9	2117.199951	25.6499996	4
4	2026.199951	25.625	2
4	2031.199951	25.6417007	3
6	2028.800049	25.6583004	2
11	2086.600098	25.4666996	1
9	2032.900024	25.6749992	4
28	2297.399902	25.7250004	2
11	2016.800049	25.3666992	6
11	2056.300049	25.7082996	2
13	2264.399902	25.8416996	1
27	2135.199951	25.6417007	4
7	1471.099976	23.75	1
9	2097.600098	25.5832996	3
11	2092.899902	25.4832993	2
12	2103.300049	25.5916996	4
19	2154.899902	25.8250008	1
17	2032.599976	25.6583004	3
3	2098	25.6000004	3
66	1836.699951	23.4083004	2
12	2099.800049	25.6417007	1
122	1914.199951	23.0583	4
10	2020.900024	25.4832993	1
18	2095.5	25.6917	1
28	2213.399902	25.4417	1
12	2198.399902	25.9916992	4
10	2116.399902	25.6082993	4
19	2054.600098	25.7250004	2
3	2168.300049	26	4
-13	-9999	-9999	4
-9999	-9999	-9999	4
40	3578.100098	22.2917004	2
16	2047	25.7583008	4
14	2095.899902	25.7082996	4
57	2474.5	25.4500008	1
12	2310.199951	25.8500004	4
19	2088	25.8083	4
17	2042.5	25.75	3
9	2111	25.6000004	4
-9999	2129.199951	25.9333	4
49	2455.399902	25.3917007	1
3	2138.100098	26.0167007	4
30	2182.899902	25.7999992	1
71	2566.100098	25.3999996	1
41	2169.5	25.625	2
24	2107.300049	25.6499996	4
39	2349.5	25.3416996	1
27	2189.600098	25.7667007	2
57	2486.699951	25.4417	1
13	2017.900024	25.7000008	6
11	1952.699951	25.4582996	2
63	2282.100098	25.5583	2
20	2341.899902	25.8083	1
19	2312.399902	25.8250008	2
11	2293.5	25.8500004	1
47	2160	25.7833004	2
4	2113.399902	25.9750004	4
87	2214.399902	25.3332996	2
47	2173.600098	25.6749992	2
18	2430.5	25.8083	4
17	2311.100098	25.8250008	1
14	2068.100098	25.8250008	4
-9999	-9999	-9999	-9999
23	2318.600098	25.2833004	4
-7	-9999	-9999	4
16	1975.599976	25.7250004	4
5	3174.800049	23.6667004	1
6	2259.199951	25.3666992	4
14	2219.800049	25.7917004	4
212	2145.199951	21.9249992	1
7	1412	23.8083	1
13	2327.100098	24.2416992	4
11	3260.199951	22.7749996	6
7	2300.899902	25.7416992	1
5	2139.399902	25.2250004	6
16	1759.300049	24.6833	4
13	2135.899902	25.7999992	1
6	2255.199951	25.1667004	4
-9999	-9999	-9999	-9999
5	2510.399902	25.9333	2
593	3378	24.5083008	2
131	2029.800049	22.7667007	2
67	3532.100098	22.4916992	2
239	3439.699951	25.0167007	2
7	2052.5	25.2250004	1
7	1906.400024	25.8582993	4
153	3594.100098	21.2667007	2
9	2360.100098	25.8833008	1
36	2457.199951	25.6166992	1
9	2291.5	25.2250004	4
4	2424.899902	25.9333	1
8	2366.600098	25.8833008	4
4	2516.899902	25.9417	1
16	1775	24.6667004	4
7	2457.300049	25.9249992	1
16	1738.300049	24.7000008	1
15	2636.5	25.8833008	1
10	1434.300049	23.9916992	2
6	2495.300049	25.9582996	1
10	2465.699951	25.9249992	1
12	2446.899902	25.9249992	1
15	2665.399902	25.8917007	1
25	2627.699951	25.7583008	1
12	2445.199951	25.9083004	1
19	2661.399902	25.8666992	1
8	2367.100098	25.8833008	4
12	2537.5	25.9333	1
11	2434.300049	25.9167004	1
16	2450.899902	25.9167004	1
44	2732.100098	25.7332993	1
-1	2256.600098	25.3666992	4
11	2327.300049	25.8416996	1
-1	2240.399902	25.3582993	4
23	2527.100098	25.8999996	1
11	2529.300049	25.9417	2
669	3475.899902	22.3666992	2
14	2595.300049	25.8917007	1
79	2858.199951	25.5750008	2
20	2625.199951	25.8416996	1
24	2617.5	25.8167	1
43	2627.5	25.6833	1
12	2687.600098	25.8833008	1
17	2626.199951	25.8833008	1
36	2782.199951	25.7917004	2
14	2457.199951	25.8999996	1
43	2640.399902	25.6917	1
19	2699.699951	25.875	1
45	2631.600098	25.6833	1
63	2738.600098	25.625	4
69	2787.600098	25.5750008	1
12	2600.699951	25.9249992	1
57	2767.399902	25.6583004	1
29	2711.699951	25.7833004	1
12	2471.5	25.9249992	1
27	2602.699951	25.7667007	4
27	2721.600098	25.7833004	1
16	2718.399902	25.8582993	1
73	2845.600098	25.7082996	1
34	2815.300049	25.7833004	1
109	2930.600098	25.3332996	2
89	2843.199951	25.6917	1
98	2757.300049	25.3666992	1
39	2567.699951	25.6917	1
58	2800.399902	25.6417007	1
130	3011.600098	25.4249992	1
28	2841.5	25.875	2
21	2734.899902	25.8416996	4
41	2400.100098	25.4832993	4
48	2870.600098	25.8500004	2
7	1374.599976	23.8416996	1
101	2811.300049	25.2999992	1
41	2408.699951	25.5417004	6
26	2392.399902	25.625	1
68	2633	25.5417004	1
36	2780.899902	25.7833004	1
23	2774.300049	25.8666992	2
12	2656.899902	25.8999996	1
40	2886.899902	25.8666992	2
66	2720.600098	25.5249996	1
54	2675.100098	25.6417007	1
49	2649.399902	25.6417007	1
45	2835.800049	25.7833004	1
19	2699.5	25.8833008	1
37	2473.600098	25.625	1
79	2769.899902	25.4500008	2
63	2676.100098	25.5583	4
25	2813.100098	25.8666992	2
141	2948.399902	24.9249992	1
801	3220.5	24.0167007	2
128	2954.5	25.2999992	1
60	2671.600098	25.5750008	1
36	2350.399902	25.5	6
33	2385.600098	25.6333008	1
41	2467.600098	25.625	1
31	2357.899902	25.6749992	1
25	2412.100098	25.7749996	2
96	2961.300049	25.4167004	1
42	2905	25.8500004	2
80	2783.5	25.4167004	1
100	2820.600098	25.3917007	1
55	2635.300049	25.6000004	1
47	2473.600098	25.6166992	6
66	2671.100098	25.5832996	1
37	2419.399902	25.6166992	4
33	2422.899902	25.6667004	1
97	2802.699951	25.3416996	1
48	2571.600098	25.6000004	2
40	2511.199951	25.6499996	1
641	3529.399902	22.7583008	2
51	2647.800049	25.6166992	1
40	2494.800049	25.6166992	2
657	3511.600098	22.6583004	2
82	2725.5	25.4582996	1
152	2936.399902	25.1417007	2
643	3227.199951	24.1667004	2
36	2457.699951	25.6667004	1
-9999	-9999	-9999	-9999
59	2727.899902	25.5583	1
457	3244.800049	22.625	2
42	2546.699951	25.625	2
74	2820.600098	25.5832996	1
760	3286.800049	23.7416992	2
37	2457.899902	25.625	1
51	2612.399902	25.625	1
61	2688.199951	25.5750008	1
28	2347.100098	25.5667	1
82	2815.800049	25.4916992	2
454	3264.699951	24.3167	2
-2	2252.600098	25.8083	6
33	2444	25.7416992	1
17	2569.399902	26.0499992	1
8	2466.5	25.9333	2
21	2276	25.6749992	1
31	2475.800049	25.7416992	1
585	3430.899902	24.6417007	2
8	2511.399902	26.0083008	2
539	3272	24.1583004	2
394	3174.5	25.3666992	2
5	2411.199951	25.9832993	1
65	2735.5	25.5333004	1
7	1801.300049	25.0083008	1
235	3257.800049	24.625	2
0	2208.699951	25.7749996	6
10	2434.5	26.0167007	1
385	3324.199951	24.3167	2
28	2661.699951	26.0333004	2
8	2463.300049	26.0832996	1
0	2402.399902	26.0249996	1
656	3209.100098	21.4832993	2
9	2486.300049	26.0667	1
3	2207.699951	25.2917004	4
17	2436.899902	26.0249996	4
553	3260	24.2416992	2
540	3219.100098	24.1667004	2
7	2336.399902	25.9750004	1
13	2405.399902	25.9916992	4
1	2360.699951	25.9417	1
3	2342	26.0832996	1
8	-9999	-9999	1
17	2057.199951	25.9832993	4
10	2529.300049	26.0167007	4
31	2461.5	25.9083004	4
3	2350	25.8917007	6
330	2930.5	25.0583	2
20	2416.699951	25.8917007	1
14	2465.399902	26.0499992	4
-1	2397.899902	26.0667	4
0	-9999	-9999	-9999
4	3252.300049	23.5417004	1
21	2382.699951	25.8500004	1
2	2416.199951	26.0750008	2
52	2105.800049	25.2332993	2
3	1849.199951	25.9832993	1
52	1997.400024	25.3416996	2
2	2230.699951	25.8083	4
63	-9999	-9999	2
23	2450	25.8917007	1
0	-9999	-9999	6
5	2398.600098	26.0583	1
482	3049.600098	22.7583008	2
523	2640.300049	24.0499992	2
169	1886.099976	25.8167	1
17	1857	25.9666996	1
6	2239.300049	25.875	6
-9999	2056.600098	25.2000008	2
3	1840.699951	26.0417004	1
681	3127	23.0083008	2
-9999	-9999	-9999	-9999
-9999	-9999	-9999	-9999
133	2159	25.2082996	2
46	1865.5	25.9666996	2
411	2457.899902	24.7000008	2
5	1935.199951	25.7000008	6
8	2278	25.8999996	1
13	2172.100098	25.9167004	4
45	2095.399902	25.3083	2
309	2838.399902	24.1833	2
38	1964.900024	25.5916996	2
112	2268.5	23.4916992	4
19	2341.199951	25.8582993	1
17	1878	25.875	4
73	1935.199951	25.7250004	1
5	-9999	-9999	1
37	1849.900024	25.9417	1
100	1989.300049	25.4500008	2
18	-9999	-9999	1
354	2033.5	25.3666992	2
42	1943.599976	25.7917004	2
-9999	-9999	-9999	-9999
128	1941.099976	25.625	2
51	1876.300049	25.8250008	1
3	1854.5	25.9832993	2
22	1855	25.8250008	2
4	2288	25.2999992	4
218	2518.899902	24.3250008	2
7	1901.099976	25.625	1
201	2112.5	25.25	1
116	2005.800049	25.5832996	1
23	1893.300049	25.8332996	1
19	2725.699951	25.9249992	4
36	1886.599976	25.7416992	2
22	1847.199951	25.8167	2
17	2044.800049	25.7416992	4
23	1877.599976	25.8666992	1
92	2228.5	23.7583008	1
3	2061.899902	25.1667004	4
118	1907.099976	25.75	2
91	1897.400024	25.5916996	1
64	2177.199951	25.2749996	1
16	1875.099976	25.8833008	1
17	2646	25.9417	2
108	1849.5	25.8416996	1
27	1942.199951	25.7833004	4
-9999	-9999	-9999	-9999
3	2077.699951	25.1333008	4
116	1977.5	25.4832993	2
-9999	-9999	-9999	-9999
17	2624.5	25.9500008	2
0	2178.600098	25.1166992	4
14	2683.800049	25.9249992	4
11	2635.699951	25.9333	1
21	2594.5	25.8332996	1
2	2217.800049	26.1000004	1
10	2551.100098	25.9916992	2
3	2369.899902	25.9666996	1
-1	2361.5	26.0667	1
-1	2294.800049	25.9832993	1
5	2198.899902	25.1833	4
-4	2198.699951	25.7749996	6
4	2318	25.9832993	4
2	2357.100098	25.9249992	1
5	2323.5	26.0916996	4
65	1799.900024	23.7667007	4
5	2295.699951	26.0832996	1
11	2318.699951	25.4167004	4
7	2313.399902	25.9167004	4
15	2201.300049	25.3500004	2
-5	2253.899902	25.8416996	1
3	2285.199951	25.9582996	1
4	2208	25.3833008	1
29	2493.600098	25.8250008	1
2	2190.800049	25.2749996	4
21	2619.100098	25.7999992	1
57	2238.5	25.7332993	4
130	2791.899902	24.7917004	1
8	2155.199951	25.9916992	4
13	3044	23.6499996	4
-5	2112.399902	25.1166992	4
9	3012.5	23.6583004	4
7	2393.600098	25.9417	2
21	2474.699951	25.8917007	1
19	2339.5	25.8083	4
4	-9999	-9999	6
24	2485	25.8917007	1
7	3145.5	22.9832993	4
6	1925.300049	25.4249992	1
16	2481.300049	25.9083004	1
39	2544.399902	25.7082996	1
8	2022.400024	25.7082996	6
19	2513	25.9333	1
16	2335.399902	25.8167	4
43	2553.5	25.7082996	1
10	2175.600098	25.8250008	4
31	2518	25.8083	1
3	2027.5	25.125	6
14	2443.300049	25.8917007	4
5	1687.099976	23.2416992	1
3	1911.800049	25.4916992	6
11	2991.600098	23.6583004	4
21	2544.100098	25.8833008	1
12	1971.900024	25.5333004	1
7	3116.100098	23.1749992	4
14	2260.399902	25.8250008	1
13	2246.800049	25.3666992	4
16	2192.300049	25.4500008	1
9	1417.599976	23.7749996	1
21	2511.699951	25.8917007	4
19	2512.399902	25.8999996	4
6	2139.600098	25.2583008	1
26	2280.100098	25.3416996	4
80	2733.699951	25.4916992	1
206	2734.699951	22.625	2
55	2510.300049	25.3332996	4
5	2197.399902	25.1667004	4
65	1789.900024	24.1499996	1
7	-9999	-9999	4
54	2529.600098	25.2667007	1
8	2288.699951	25.3500004	4
105	2051.300049	22.6583004	2
81	2730.199951	25.2999992	2
18	1605.400024	23.8833008	1
9	2186.399902	25.1667004	4
1121	3234.899902	19.2667007	2
-9999	-9999	-9999	-9999
271	3643.800049	21.8999996	2
14	2217.399902	25.9417	4
5	1941.5	22.7082996	4
-9999	-9999	-9999	-9999
434	3106.100098	24.3332996	2
7	2931.800049	23.3917007	4
4	2107.300049	25.2166996	1
10	2920.199951	23.4832993	4
2	2336.800049	25.875	6
18	2246.399902	25.3250008	4
180	2142.100098	25.2000008	1
-9999	-9999	-9999	4
276	3632.899902	21.6333008	2
66	2288.399902	25.8250008	2
7	1680.599976	24.7583008	1
9	2238.600098	25.9500008	1
26	2308.699951	25.6667004	1
2	-9999	-9999	6
243	2224.5	22.6333008	2
3	2279.899902	25.8250008	6
8	2365.100098	25.875	1
8	2299.600098	25.3833008	1
28	2857.699951	25.875	1
7	2086.800049	25.1499996	1
0	1905.099976	25.4083004	6
203	3533.600098	22.3500004	2
25	2391.600098	25.8083	1
7	2167.199951	25.2833004	2
582	2862.300049	20.6833	2
122	2174.800049	22.4582996	2
949	2881.600098	21.2749996	2
4	2935.5	23.4249992	4
2	1639	24.7999992	1
601	2959.199951	22.9333	2
147	2216.199951	22.2917004	2
2	1601.300049	24.7833004	6
94	2031.599976	22.6333008	2
671	2788.100098	21.9083004	3
-1	2348	26.0083008	1
3	1859.800049	26	4
-9999	-9999	-9999	-9999
7	2155.899902	25.125	4
239	2309	23.3666992	2
33	2324.600098	25.6082993	1
1972	2613.5	13.7417002	2
157	2253.5	24.1499996	4
11	1988.599976	25.9417	4
9	2316.300049	25.4167004	4
2051	2110.300049	16.3332996	2
295	3072.199951	24.3332996	2
8	2177.899902	25.3833008	4
17	2288.899902	25.3582993	4
16	2051.199951	25.7250004	4
25	2759.300049	25.8500004	1
9	2134	25.5667	1
23	2642.899902	26.0167007	1
15	2048.100098	23.2416992	4
150	2074.100098	22.2999992	2
148	2008.699951	23.1667004	1
34	2340.399902	25.3582993	4
45	2449.899902	25.3666992	1
-9999	-9999	-9999	-9999
22	2133.800049	25.6667004	4
28	2772.5	22.8250008	4
67	2025.5	23.1749992	2
26	2309.800049	25.3666992	4
730	2522.399902	20.0249996	2
17	2316.100098	25.3666992	4
1	2123.600098	25.1667004	1
144	2241.800049	22.1166992	2
217	2428.800049	24.2833004	1
57	1846.099976	22.9167004	1
747	3416.800049	23.2166996	2
-8	2036.199951	25.1000004	6
40	1931.300049	24.8250008	4
-1	2365.699951	26.0832996	2
96	2378	25.4500008	2
12	2620.199951	25.9083004	1
122	2488.800049	24.9417	2
0	1911.300049	25.5333004	4
21	2215.899902	25.4083004	6
20	2098	25.7416992	4
1	1942.800049	25.4333	6
32	2314.699951	25.7166996	1
129	2115.100098	22.6667004	2
67	2002.5	24.3332996	2
106	2110.5	22.8999996	1
917	3612.199951	20.3917007	2
1183	2422.100098	18.4666996	2
142	2405.199951	22.1166992	4
2	2272.5	25.8083	6
2	2110.100098	25.2082996	4
24	2659.699951	25.8083	1
799	2667.600098	23.0583	2
47	2481.899902	25.3833008	1
110	2118.899902	22.2917004	2
36	2290.100098	25.2082996	4
103	2430.399902	25.2833004	2
-1	2258.800049	25.7917004	6
190	2157	21.8500004	2
36	2309.300049	25.1166992	2
42	2319.699951	25.2166996	4
1127	3470.199951	22.5417004	2
25	2072.100098	25.8332996	6
-3	1996	25.0832996	6
17	2824.800049	23.3999996	4
705	3154.600098	23.8999996	1
430	3130.800049	23.8500004	2
101	2177.100098	24.4500008	1
87	2569	25.0832996	1
366	2462.300049	22.8416996	2
42	1953.900024	24.7000008	4
-9999	-9999	-9999	-9999
9	2138.199951	25.5167007	1
11	1714	24.7583008	1
221	3655.399902	21.7999992	2
359	2390.800049	22.8917007	2
2	1910.099976	24.9333	6
13	2267.899902	25.2250004	4
86	2541	24.75	2
1941	2848.199951	14.6833	2
22	2134.899902	25.5083008	1
150	2286.699951	24.1499996	2
696	3378.5	20.7833004	2
44	2338.699951	25.1667004	4
-9999	-9999	-9999	6
33	2242.199951	25.25	1
273	2982.5	24.4167004	2
127	2189.600098	24.3666992	1
21	1973.300049	25.7583008	4
209	2978.300049	22.0583	2
413	2309.300049	23.8416996	2
11	2220.199951	25.2749996	4
577	2841.699951	21.2583008	2
1644	3261.699951	13.3249998	2
59	1998.699951	25.4083004	1
642	2533	22.0916996	2
4	2122.800049	25.2166996	1
20	2891.5	23.0583	4
100	2218.600098	25.5667	2
2610	3416.600098	12.0082998	3
1	2241.800049	25.9832993	6
133	2211.699951	23.8500004	1
864	3269.300049	19.5583	2
5	1748.599976	25.9500008	4
185	2245	24.9750004	2
4	2427.899902	26.0499992	2
46	1980	22.7749996	2
601	2508.300049	20.3332996	2
33	2214.300049	25.2917004	2
247	2344.300049	24.7250004	2
10	1667.199951	23.8250008	2
26	2113.199951	25.6499996	1
24	2773.399902	25.8332996	4
44	2358.399902	25.0916996	2
-9999	-9999	-9999	-9999
164	2238.399902	24.3332996	1
7	2291.800049	25.9249992	6
29	1880.800049	24.5499992	1
286	2410.899902	24.1833	3
1562	2222.5	15.1667004	2
80	2017	22.3500004	1
24	2886.399902	23.2833004	4
63	2020.699951	23.0750008	1
31	2013.5	24.3083	4
31	2009.5	23.1667004	4
3	1962.300049	25.6082993	1
11	2016.199951	25.5499992	1
24	2853.399902	22.4750004	2
9	2307.100098	25.9417	1
3	-9999	-9999	4
18	2307.100098	24.3416996	4
19	2694.100098	25.8666992	1
-9999	-9999	-9999	-9999
5	1705.699951	24.8500004	1
-9999	-9999	-9999	-9999
39	2045.800049	23.2416992	4
318	2346.899902	24.1333008	1
-9999	-9999	-9999	-9999
23	2190.600098	25.4083004	4
359	2454	24.3500004	2
66	2083	22.5249996	2
20	2816.399902	23.0083008	1
16	2298.5	25.3666992	4
203	2229.100098	22.4500008	2
292	2612.399902	24.0832996	2
306	2322.800049	24.6583004	2
-9999	-9999	-9999	-9999
12	2597.899902	25.9249992	1
94	2228	25.1499996	1
1114	4113.100098	18.9582996	2
363	2761.199951	23.7250004	2
10	2460.100098	26.0667	1
-9999	3034.399902	23.3582993	1
24	2126.899902	23.2250004	2
78	2142.300049	22.8500004	1
1392	3273.699951	18.2833004	2
18	2231.100098	25.4083004	1
1047	3285.100098	21.7749996	2
276	3517.399902	25.2833004	2
22	2563.699951	26.0750008	1
63	2150.5	23.0583	4
720	2977.399902	22.9167004	2
297	2415.699951	23.8083	4
31	2764.899902	22.9582996	4
-9999	-9999	-9999	6
830	3715.699951	19.7917004	2
220	2299.800049	24.7416992	2
2	1876.400024	24.9582996	6
-1	2277.800049	25.375	4
40	2791.699951	23	2
7	2788.699951	23.5499992	4
2	2014.800049	25.0667	1
32	2472.800049	25.75	1
7	-9999	-9999	6
12	2794.600098	23.625	4
19	2564	26.0083008	1
203	2939.5	22.5583	1
51	2503.300049	25.3917007	1
17	2862	23.2082996	4
46	2847.399902	22.9333	2
15	2290.800049	25.4417	4
14	2194.399902	25.9750004	1
99	2140.300049	22.7917004	2
29	2448.100098	25.7583008	1
15	2299.399902	25.375	4
3	2272.699951	25.8582993	6
8	2160.800049	26.0417004	1
14	2280.800049	25.8083	6
79	2137.699951	22.7000008	4
62	2269.199951	25.0832996	2
45	2229.600098	25.7332993	1
77	1765.800049	23.8666992	4
142	2408.5	22.0333004	4
7	2318	25.8833008	1
79	2223.100098	22.7999992	4
58	2149.600098	23	4
46	1886.900024	22.7749996	1
3	2070.699951	25.6000004	1
30	2092.399902	23.2917004	4
103	3678.100098	22.8833008	4
43	2276.300049	25.1583004	4
19	2098.199951	23.2833004	1
179	2060.600098	22.8167	2
18	2239.699951	25.8917007	1
137	2132.300049	24.1667004	2
20	2049.699951	23.2583008	4
55	2186.199951	22.9666996	4
208	3145.699951	24.2667007	3
315	2434.399902	23.8917007	2
123	2231.5	24.4167004	6
154	2988.5	24.8500004	2
193	2838.300049	24.4750004	2
30	2312.699951	25.2166996	4
11	2204.5	25.2082996	1
11	2204.399902	25.1749992	1
44	1879.099976	25.7416992	1
0	1523.099976	24.75	6
3	2163.300049	25.25	1
16	2222.100098	25.0249996	1
7	2104.800049	25.3500004	6
1471	2198.399902	16.875	2
6	2107.899902	25.2749996	1
11	2018.400024	25.1583004	1
61	2281.699951	24.9750004	1
138	2613.399902	24.6417007	2
13	2056.199951	25.6667004	2
17	2060.399902	25.0417004	1
18	2124.399902	24.9582996	1
13	1899.5	24.9083004	1
18	2066.300049	25.0667	1
5	2008.699951	25.3083	6
117	2194.199951	22.4916992	1
531	2767.5	22.5249996	2
5	1825.199951	25.0083008	1
6	1907.099976	24.9417	4
9	1856.099976	24.9832993	1
11	1993.199951	25.7000008	6
12	1896.300049	24.8250008	1
10	2117.600098	25.625	4
10	1977.900024	25.0499992	1
49	2396.800049	24.875	4
5	1578.300049	24.7667007	1
138	2554.399902	24.7332993	2
341	2684.699951	24.5916996	2
10	1654.300049	24.7166996	4
32	1906.099976	24.3500004	4
13	2250	25.2166996	4
14	2261.800049	25.2166996	4
4	1676.900024	24.7917004	1
95	2359.5	24.8416996	2
-9999	-9999	-9999	-9999
86	2481.899902	25.2000008	4
10	2221.199951	25.2416992	4
62	2295.699951	25	2
67	2362.800049	25.0083008	2
86	2382.199951	25	2
100	2388.600098	24.75	2
96	2427.300049	24.9083004	2
34	1843.099976	24.5417004	2
98	2295.600098	22.3666992	1
22	1919.900024	24.625	2
29	1867.800049	24.5916996	2
1431	2394.399902	16.0333004	2
550	2873.5	22.4333	1
28	2253.800049	25.3167	2
51	2053.100098	24.5417004	2
121	2160.300049	24.4750004	2
1076	2678.600098	20.0583	2
21	2257	25.4249992	4
29	1858.300049	24.5583	1
25	1800.400024	24.5417004	1
10	1408.300049	23.8250008	1
8	2145.300049	25.25	1
12	1746.199951	24.7250004	1
10	2300.899902	25.4417	4
273	3040.800049	23.4750004	2
5	1787.800049	24.8917007	6
155	2786.399902	24.4249992	6
900	2637.300049	20.4582996	1
2	1803.400024	24.8500004	2
3	2025	25.125	6
4	1948.5	24.9750004	6
3	1887.199951	24.9417	4
5	-9999	-9999	6
36	1926.800049	24.7583008	1
21	2120.699951	25.1417007	4
762	3385.300049	21.5832996	2
17	2075.800049	25.1667004	1
6	2253.399902	25.8250008	1
15	2076.800049	25.1082993	1
15	2002	25.0333004	1
19	2235.800049	25.0667	1
8	1910.800049	25.0499992	1
44	2612.300049	25.6499996	1
74	2443.399902	24.9167004	1
35	2592.800049	25.75	1
103	2587.399902	24.7917004	2
6	2102.5	25.2749996	1
27	2628.199951	25.75	1
62	2742.300049	25.6082993	1
910	2577.899902	19.0417004	2
4	2158.100098	25.2667007	1
24	2633.399902	25.7917004	1
295	3104.100098	23.8250008	2
2	1694.099976	24.8250008	1
13	1984.400024	25.0667	1
263	3098.800049	24.0750008	2
292	3097.399902	23.9582996	2
16	2747.600098	25.8582993	1
-9999	-9999	-9999	-9999
18	2300.699951	25.1917	2
12	2136.300049	25.0583	1
11	2231.800049	25.0417004	1
-9999	-9999	-9999	-9999
-9999	-9999	-9999	-9999
-9999	-9999	-9999	-9999
43	2781.899902	25.7332993	2
39	2760.5	25.7583008	2
34	2684.399902	25.75	1
-9999	-9999	-9999	-9999
7	1730.599976	23.4167004	2
11	1713.199951	23.2999992	4
37	2376.199951	25.4167004	2
88	2721.800049	24.7583008	2
40	2358.699951	25.3500004	1
97	2524.899902	25.0667	2
17	2116.199951	25.0167007	1
8	1942.199951	24.9666996	1
9	1957.5	24.9750004	1
10	2125.600098	25.6000004	4
32	1879.800049	24.5916996	1
17	2054.5	25.6166992	1
4	1382.199951	24.3416996	1
53	2516.5	25.3666992	1
164	2894.100098	24.2833004	2
146	2897.5	24.3250008	2
52	1966.800049	24.4916992	2
32	1818.800049	24.5417004	1
80	2800.600098	25.5249996	1
65	2735.5	25.5583	1
34	2364.399902	25.4500008	2
25	2040	22.5583	2
109	2183.199951	24.3332996	2
87	2765.5	25.4417	1
167	2919	24.7166996	2
100	2619.800049	25.2749996	1
84	2562.399902	25.375	1
65	2441.5	24.6583004	2
51	2321.300049	24.8500004	2
138	2308.600098	24.1917	1
53	2299.300049	24.8666992	2
1	1615.199951	24.7999992	6
111	2860.300049	25.2667007	1
19	2001.599976	22.5916996	2
61	2302.600098	24.9750004	2
84	2703.899902	25.4249992	1
23	2256.600098	25.1333008	2
25	2262.699951	25.8332996	3
-9999	1549.699951	24.7667007	6
7	1661.900024	24.7749996	4
1	1562.099976	24.7749996	1
63	1743.199951	23.1499996	3
7	2218.800049	25.3167	4
13	2271.300049	25.2749996	1
9	1566.699951	24.6667004	1
12	1635.599976	24.6417007	1
13	2083.899902	25.7749996	4
6	2496.300049	25.9333	1
2	1572.5	24.7833004	6
11	1656.699951	24.6917	4
52	2218.5	25.6082993	1
31	2315.399902	25.2749996	4
28	2251.100098	25.2749996	1
8	1690.900024	24.8083	1
7	2238.600098	25.3167	1
5	2445.800049	25.9417	2
20	1720.699951	23.2917004	6
68	2311.699951	23.9916992	1
8	2491.600098	25.9249992	1
42	1731.300049	23.25	1
16	1824	24.6499996	4
27	1824.5	24.5667	1
14	1706.5	24.5417004	1
19	1777.300049	24.5499992	1
99	2052.600098	22.4832993	2
6	1707.800049	23.3332996	2
17	1768.599976	24.5417004	1
35	1914.599976	24.8500004	4
2	1934.800049	25	6
17	1885.199951	24.7000008	2
10	2179.399902	25.2416992	1
30	2808.199951	25.8416996	1
25	2800.399902	25.8999996	2
36	2016.199951	24.7416992	4
27	1893.300049	24.7583008	1
-9999	-9999	-9999	-9999
6	2077	25.2166996	1
14	1721.199951	24.0916996	2
11	2006.400024	25.125	1
7	2006.900024	25.1082993	1
7	2045.599976	25.1833	1
281	3125.699951	24.1917	2
10	2013.099976	25.0499992	1
18	2084.800049	25.2000008	1
5	1993.400024	25.1166992	1
2	1705.900024	24.8666992	1
2	1483	24.6749992	6
11	1995.099976	24.9249992	1
7	2488	25.9417	2
32	2026.900024	24.7250004	1
38	2027.800049	24.7166996	1
12	1882.5	24.8500004	1
11	2508	26.0750008	1
8	2471.399902	25.9832993	2
5	1650.199951	24.7917004	6
20	2633.199951	25.9916992	1
19	2055.399902	24.8582993	2
3	1482.300049	24.625	6
3	1547.800049	24.7166996	1
555	3490.399902	21.6833	2
310	2664.5	24	2
0	1749.599976	24.9666996	1
412	2570.899902	24.3167	2
84	2650.5	24.5583	2
37	1952.699951	24.6082993	2
20	2223.100098	24.8999996	2
1	1472.599976	24.6417007	4
40	1976.5	24.5750008	1
17	2193.699951	25.4083004	1
286	2681.300049	23.6417007	2
43	1951.699951	24.5832996	4
32	2279.5	25.125	2
92	2050.899902	25.2166996	2
263	2561.899902	24.6417007	2
3	1876.199951	24.9750004	1
186	2252.300049	24.8833008	2
10	1869.900024	24.9417	1
31	1880.699951	24.6499996	4
0	1824.099976	24.875	1
3	1825.099976	24.8250008	1
7	1748.400024	24.8416996	1
70	2509.399902	25.0750008	1
7	1588.800049	24.7833004	1
1	1936.199951	22.7999992	1
10	1630	24.6833	1
96	2374.600098	24.8416996	3
15	1713.800049	24.625	1
5	1632.5	24.7833004	1
20	2272.199951	25.1667004	4
8	2275.5	25.3332996	4
1	1921	25.0333004	4
28	1983.599976	24.625	1
19	1845.099976	24.6583004	1
12	2297	25.3917007	1
90	2089.600098	24.5083008	2
7	1761.400024	24.8332996	1
35	1922.599976	24.5832996	4
33	1966.699951	24.625	1
31	1895.900024	24.5667	1
283	3151.300049	23.9167004	4
39	1980.099976	24.5750008	4
-1	2251.399902	25.3666992	4
77	2142.699951	24.3500004	2
11	2183.300049	25.2000008	1
37	1907.199951	24.5417004	2
8	2048.699951	25.2166996	4
41	1971	24.6000004	2
5	2072.199951	25.2583008	1
19	1740.199951	24.5417004	1
4	2163.5	25.2583008	1
16	1736.300049	24.5167007	2
2	1998.400024	25.0167007	1
10	1679.900024	24.5916996	1
17	1835.400024	24.7332993	1
12	2035	25.1082993	1
13	2135.399902	25.1833	1
28	2019	24.7166996	1
5	-9999	-9999	4
14	1817.900024	24.7250004	4
28	1992.300049	24.7332993	4
17	2028	25.0249996	2
24	2022.800049	24.8582993	1
3	1785.699951	25.0083008	1
8	1873.5	25.0499992	1
9	1906.699951	25.0167007	1
9	1904.199951	25.0167007	4
25	2030.599976	24.7917004	4
25	2028.5	24.8083	1
5	1819.300049	25.0083008	1
76	2460.600098	24.7583008	2
78	2517.199951	24.7999992	1
152	1703.800049	23.3332996	3
-9999	-9999	-9999	-9999
1	1618.300049	24.7917004	6
-9999	-9999	-9999	-9999
1	1751.5	24.7166996	6
3	1856.5	24.9083004	1
76	2301.699951	24.8500004	2
6	2125	25.2416992	1
83	2061.699951	22.6583004	2
152	2495.399902	24.7583008	2
11	2270.600098	25.2749996	1
3	1492.199951	24.6166992	6
9	2256.899902	25.2667007	1
13	1924.099976	24.9333	4
44	2220	25.2082996	2
57	2325.199951	24.8250008	2
5	1705.900024	24.8083	1
10	2230.5	25.2166996	4
63	2313.100098	24.9417	2
48	2283.5	25.0916996	2
14	3442	23.4249992	1
4	1738.099976	24.9832993	1
3	1767	24.875	1
28	1909.800049	24.7166996	4
66	1988.5	24.4666996	6
2	2211.600098	25.3582993	1
2	1423.599976	24.4249992	1
162	2509	24.625	2
26	2179.600098	25.5499992	2
92	2306.199951	24.1667004	2
64	2396.100098	24.8833008	2
11	2017.900024	22.8500004	4
5	1786.900024	24.8250008	1
12	2320.5	23.7250004	4
1	2233.199951	23.7749996	4
10	2255	23.7416992	6
96	2312.199951	23.7416992	4
96	2267	23.6833	2
3	2291.100098	23.8083	6
18	2311.300049	23.8250008	4
-4	2328	23.8167	4
9	2294.600098	23.7416992	4
5	2295.800049	23.7583008	4
3	2539.5	24.2082996	1
96	2312.199951	23.7416992	4
1190	44.4000015	14.7582998	5
1392	180.8999939	9.8500004	5
2813	52.2999992	5.5999999	2
51	452.6000061	13.6000004	4
52	458.1000061	13.5916996	4
43	471.7000122	13.8083	4
100	614.4000244	13.2250004	1
100	466.6000061	13.625	4
450	654.5	14.1499996	1
70	472.2000122	13.5916996	4
50	477.2999878	13.6833	4
14	473.1000061	14.5916996	4
62	593.7999878	15.0583	4
24	462.7999878	14.7250004	4
5	552.7000122	12.8500004	4
20	461.3999939	14.5249996	4
27	467.2000122	14.6999998	4
16	523.2000122	14.1499996	4
199	659.5999756	14.3000002	4
9	488.3999939	13.3916998	4
5	535.7000122	14.5082998	4
1212	392.8999939	7.3666701	4
