# Supplementary material for: Forecasting high-risk areas for dengue outbreaks in China: A trend analysis of Aedes albopictus and Aedes aegypti distributions from 2014 to 2030
Source: PLoS Negl Trop Dis. 2025 Jul 9;19(7):e0013237. doi: 10.1371/journal.pntd.0013237 (PMC12240387; doi:10.1371/journal.pntd.0013237)
Supplement: S7 File — (XLSX) [file pntd.0013237.s007.xlsx]

## Sheet: Sheet1
test_AUC
variety	gain_without	gain_only	gain_with_all
DEM	0.9858	0.7737
LUCC	0.979	0.8882
APP	0.9881	0.8812
AMT	0.9734	0.9563
All Variables			0.9879
test_gain
variety	gain_without	gain_only	gain_with_all
DEM	3.9193	0.5865
LUCC	3.4088	1.9882
APP	4.4714	1.1652
AMT	3.6626	2.4722
All Variables			4.4726
training_gain
variety	gain_without	gain_only	gain_with_all
DEM	4.2346	0.5976
LUCC	3.2318	2.3647
APP	4.6109	1.2134
AMT	3.6016	2.805
All Variables			4.6128
