# Supplementary material for: Forecasting high-risk areas for dengue outbreaks in China: A trend analysis of Aedes albopictus and Aedes aegypti distributions from 2014 to 2030
Source: PLoS Negl Trop Dis. 2025 Jul 9;19(7):e0013237. doi: 10.1371/journal.pntd.0013237 (PMC12240387; doi:10.1371/journal.pntd.0013237)
Supplement: S8 File — (XLSX) [file pntd.0013237.s008.xlsx]

## Sheet: Sheet1
test_AUC
variety	gain_without	gain_only	gain_with_all
DEM	0.9766	0.8852
LUCC	0.9555	0.8652
APP	0.9702	0.9236
AMT	0.9706	0.9387
All Variables			0.9755
test_gain
variety	gain_without	gain_only	gain_with_all
DEM	2.5732	1.1648
LUCC	2.2479	1.4115
APP	2.4468	1.8216
AMT	2.4681	1.9172
All Variables			2.5872
training_gain
variety	gain_without	gain_only	gain_with_all
DEM	2.4909	1.1742
LUCC	2.2486	1.296
APP	2.3991	1.7655
AMT	2.409	1.8936
All Variables			2.5307
