# Supplementary material for: Forecasting high-risk areas for dengue outbreaks in China: A trend analysis of Aedes albopictus and Aedes aegypti distributions from 2014 to 2030
Source: PLoS Negl Trop Dis. 2025 Jul 9;19(7):e0013237. doi: 10.1371/journal.pntd.0013237 (PMC12240387; doi:10.1371/journal.pntd.0013237)
Supplement: S9 File — (XLSX) [file pntd.0013237.s009.xlsx]

## Sheet: Sheet1
x_APP	y_APP	x_AMT	y_AMT	x_LUCC	y_LUCC
-417.65999002456664	0.0013330690562725067	-26.95000343322754	5.1736392947532295E-14	1.0	0.02719571813941002				These data are the response curve result data output by Maxent. Based on the Maxent output results and the reasonable range of variables, we generated response curves for the three most significant influencing variables. Among them, according to the reasonable range of variables, we set the x-axis display range for annual precipitation(APP) at above 0 mm.
-407.4009502593994	0.0013330690562725067	-26.83280341796875	5.1736392947532295E-14	2.0	0.0482395701110363
-397.14191049423215	0.0013330690562725067	-26.715603402709963	5.1736392947532295E-14	3.0	0.016772819682955742
-386.88287072906496	0.0013330690562725067	-26.59840338745117	5.1736392947532295E-14	4.0	0.9464471340179443
-376.6238309638977	0.0013330690562725067	-26.481203372192383	5.1736392947532295E-14	5.0	0.016772819682955742
-366.3647911987305	0.0013330690562725067	-26.364003356933594	5.1736392947532295E-14	6.0	0.016772819682955742
-356.1057514335632	0.0013330690562725067	-26.246803341674806	5.1736392947532295E-14	1.0	0.07969897240400314
-345.846711668396	0.0013330690562725067	-26.129603326416017	5.1736392947532295E-14	2.0	0.029077593237161636
-335.58767190322874	0.0013330690562725067	-26.01240331115723	5.1736392947532295E-14	3.0	0.029077593237161636
-325.3286321380615	0.0013330690562725067	-25.895203295898437	5.1736392947532295E-14	4.0	0.9695801138877869
-315.06959237289425	0.0013330690562725067	-25.77800328063965	5.1736392947532295E-14	5.0	0.029077593237161636
-304.81055260772706	0.0013330690562725067	-25.66080326538086	5.1736392947532295E-14	6.0	0.21803870797157288
-294.5515128425598	0.0013330690562725067	-25.54360325012207	5.1736392947532295E-14	1.0	0.08199314773082733
-284.2924730773926	0.0013330690562725067	-25.426403234863283	5.1736392947532295E-14	2.0	0.06450638920068741
-274.0334333122254	0.0013330690562725067	-25.30920321960449	5.1736392947532295E-14	3.0	0.025544414296746254
-263.7743935470581	0.0013330690562725067	-25.192003204345703	5.1736392947532295E-14	4.0	0.9726162552833557
-253.51535378189087	0.0013330690562725067	-25.074803189086914	5.1736392947532295E-14	5.0	0.025544414296746254
-243.25631401672365	0.0013330690562725067	-24.957603173828126	5.1736392947532295E-14	6.0	0.025544414296746254
-232.9972742515564	0.0013330690562725067	-24.840403158569337	5.1736392947532295E-14	1.0	0.00596389127895236
-222.73823448638916	0.0013330690562725067	-24.72320314331055	5.1736392947532295E-14	2.0	0.03318586200475693
-212.47919472122192	0.0013330690562725067	-24.606003128051757	5.1736392947532295E-14	3.0	0.00596389127895236
-202.2201549560547	0.0013330690562725067	-24.48880311279297	5.1736392947532295E-14	4.0	0.8867224454879761
-191.96111519088745	0.0013330690562725067	-24.37160309753418	5.1736392947532295E-14	5.0	0.00596389127895236
-181.7020754257202	0.0013330690562725067	-24.25440308227539	5.1736392947532295E-14	6.0	0.00596389127895236
-171.443035660553	0.0013330690562725067	-24.137203067016603	5.1736392947532295E-14	1.0	0.019635075703263283
-161.18399589538575	0.0013330690562725067	-24.02000305175781	5.1736392947532295E-14	2.0	0.015335991978645325
-150.9249561302185	0.0013330690562725067	-23.902803036499023	5.1736392947532295E-14	3.0	0.01026080921292305
-140.66591636505126	0.0013330690562725067	-23.785603021240235	5.1736392947532295E-14	4.0	0.8992123007774353
-130.40687659988407	0.0013330690562725067	-23.668403005981446	5.1736392947532295E-14	5.0	0.01026080921292305
-120.14783683471683	0.0013330690562725067	-23.551202990722658	5.1736392947532295E-14	6.0	0.01026080921292305
-109.88879706954953	0.0013330690562725067	-23.43400297546387	5.1736392947532295E-14	1.0	0.0021886033937335014
-99.62975730438234	0.0013330690562725067	-23.316802960205077	5.1736392947532295E-14	2.0	0.0021886033937335014
-89.3707175392151	0.0013330690562725067	-23.19960294494629	5.1736392947532295E-14	3.0	0.0021886033937335014
-79.11167777404785	0.0013330690562725067	-23.0824029296875	5.1736392947532295E-14	4.0	0.779024600982666
-68.85263800888066	0.0013330690562725067	-22.965202914428712	5.1736392947532295E-14	5.0	0.0021886033937335014
-58.59359824371336	0.0013330690562725067	-22.848002899169924	5.1736392947532295E-14	6.0	0.07864155620336533
-48.33455847854617	0.0013330690562725067	-22.73080288391113	5.1736392947532295E-14	1.0	0.017868801951408386
-38.075518713378926	0.0013330690562725067	-22.613602868652343	5.1736392947532295E-14	2.0	0.09252744168043137
-27.81647894821168	0.0013330690562725067	-22.496402853393555	5.1736392947532295E-14	3.0	0.017868801951408386
-17.557439183044494	0.0013330690562725067	-22.379202838134766	5.1736392947532295E-14	4.0	0.962914228439331
-7.298399417877192	0.0013330690562725067	-22.262002822875978	5.1736392947532295E-14	5.0	0.017868801951408386
2.9606403472900524	0.0013330690562725067	-22.14480280761719	5.1736392947532295E-14	6.0	0.20703986287117004
13.21968011245724	0.001357539906166494	-22.027602792358397	5.306866057708248E-14	1.0	0.0021886033937335014
23.478719877624485	0.001433679019100964	-21.91040277709961	5.750955267558311E-14	2.0	0.0021886033937335014
33.73775964279173	0.0015140851028263569	-21.79320276184082	6.217248937900877E-14	3.0	0.0021886033937335014
43.99679940795892	0.001598997157998383	-21.676002746582032	6.727951529228449E-14	4.0	0.779024600982666
54.25583917312622	0.0016886672237887979	-21.558802731323244	7.294165271787278E-14	5.0	0.0021886033937335014
64.51487893829346	0.001783361192792654	-21.441602716064452	7.893685705084863E-14	6.0	0.07864155620336533
74.77391870346065	0.0018833604408428073	-21.324402700805663	8.537615059367454E-14	1.0	0.019635075703263283
85.0329584686279	0.001988961361348629	-21.207202685546875	9.248157795127554E-14	2.0	0.015335991978645325
95.29199823379514	0.0021004769951105118	-21.090002670288087	1.000310945187266E-13	3.0	0.01026080921292305
105.55103799896239	0.0022182383108884096	-20.972802655029298	1.0835776720341528E-13	4.0	0.8992123007774353
115.81007776412963	0.0023425938561558723	-20.85560263977051	1.1723955140041653E-13	5.0	0.01026080921292305
126.06911752929676	0.002473912201821804	-20.73840262451172	1.268984917146554E-13	6.0	0.01026080921292305
136.32815729446412	0.0026125821750611067	-20.62120260925293	1.3744561044859438E-13	1.0	0.035967446863651276
146.58719705963136	0.0027590144891291857	-20.50400259399414	1.4876988529977098E-13	2.0	0.06357448548078537
156.8462368247985	0.00291364174336195	-20.386802578735352	1.609823385706477E-13	3.0	0.03010062873363495
167.10527658996585	0.0030769219156354666	-20.269602563476564	1.7430501486614958E-13	4.0	0.9711061716079712
177.36431635513298	0.0032493374310433865	-20.152402548217772	1.887379141862766E-13	5.0	0.03010062873363495
187.62335612030023	0.003431397257372737	-20.035202532958984	2.042810365310288E-13	6.0	0.2208700180053711
197.8823958854676	0.0036236396990716457	-19.918002517700195	2.2115642650533118E-13
208.14143565063472	0.00382663169875741	-19.800802502441407	2.3936408410918375E-13
218.40047541580196	0.004040971864014864	-19.68360248718262	2.5912605394751154E-13
228.6595151809692	0.004267292097210884	-19.56640247192383	2.8044233602031454E-13
238.91855494613645	0.004506258759647608	-19.44920245666504	3.036459972349803E-13
249.1775947113037	0.004758575931191444	-19.33200244140625	3.2862601528904634E-13
259.43663447647094	0.005024985410273075	-19.21480242614746	3.5582647939236267E-13
269.6956742416382	0.005306269507855177	-19.097602410888673	3.851363672424668E-13
279.9547140068053	0.005603254772722721	-18.980402395629884	4.168887457467463E-13
290.2137537719727	0.00591681245714426	-18.863202380371092	4.5130565951012613E-13
300.4727935371399	0.006247861310839653	-18.746002365112304	4.884981308350689E-13
310.73183330230705	0.006597372703254223	-18.628802349853515	5.287992266289621E-13
320.9908730674743	0.006966365966945887	-18.511602334594727	5.724309914967307E-13
331.24991283264154	0.007355920504778624	-18.39440231933594	6.197264923457624E-13
341.5089525978088	0.007767173461616039	-18.27720230407715	6.707967514785196E-13
351.76799236297603	0.008201324380934238	-18.16000228881836	7.261968804073149E-13
362.0270321281433	0.008659635670483112	-18.04280227355957	7.860379014346108E-13
372.2860718933105	0.009143440052866936	-17.925602258300785	8.5087492607272E-13
382.54511165847765	0.009654142893850803	-17.808402243041993	9.211520435314924E-13
392.804151423645	0.010193223133683205	-17.6912022277832	9.97091298415853E-13
403.06319118881225	0.01076224260032177	-17.574002212524412	1.0793588245405772E-12
413.3222309539794	0.011362842284142971	-17.456802197265624	1.1683987111155147E-12
423.58127071914674	0.011996756307780743	-17.339602182006836	1.2647660696529783E-12
433.8403104843139	0.012665807269513607	-17.222402166748047	1.369127033967743E-12
444.0993502494811	0.013371920213103294	-17.10520215148926	1.4820367155721215E-12
454.35839001464836	0.014117114245891571	-16.98800213623047	1.6042722705833512E-12
464.6174297798156	0.014903523027896881	-16.870802120971682	1.7367218774211324E-12
474.87646954498285	0.01573338732123375	-16.753602105712893	1.8799406475977776E-12
485.1355093101501	0.01660907082259655	-16.6364020904541	2.035038804137912E-12
495.39454907531734	0.017533060163259506	-16.51920207519531	2.2029045254612356E-12
505.6535888404845	0.01850796304643154	-16.402002059936525	2.3846480345923737E-12
515.9126286056519	0.019536538049578667	-16.284802044677733	2.5813795545559515E-12
526.1716683708191	0.02062166854739189	-16.167602029418944	2.7943203306790565E-12
536.4307081359862	0.02176639810204506	-16.050402014160156	3.0249136528937015E-12
546.6897479011536	0.02297392673790455	-15.933201998901367	3.274380766526974E-12
556.9487876663206	0.024247610941529274	-15.816001983642579	3.5444980284182748E-12
567.2078274314879	0.02559097856283188	-15.698801968383789	3.836930773104541E-12
577.4668671966554	0.027007736265659332	-15.581601953125	4.153455357425173E-12
587.7259069618224	0.02850177511572838	-15.464401937866212	4.496181205126959E-12
597.9849467269896	0.03007717803120613	-15.347201922607422	4.866995695351761E-12
608.2439864921569	0.03173822909593582	-15.230001907348633	5.26856336335868E-12
618.5030262573241	0.03348942846059799	-15.112801892089843	5.703215677499429E-12
628.7620660224914	0.035335469990968704	-14.995601876831056	6.1737281953355705E-12
639.0211057876586	0.03728129342198372	-14.878401861572266	6.68298749673113E-12
649.2801455528258	0.039332065731287	-14.761201846313476	7.2343242507599825E-12
659.5391853179931	0.04149319976568222	-14.644001831054688	7.831180148798467E-12
669.7982250831601	0.04377035051584244	-14.5268018157959	8.477218926827845E-12
680.0572648483273	0.04616943746805191	-14.40960180053711	9.176548410039231E-12
690.3163046134948	0.04869663715362549	-14.29240178527832	9.933609490531126E-12
700.5753443786621	0.051358412951231	-14.17520177001953	1.0753065105006954E-11
710.8343841438293	0.05416151508688927	-14.058001754760744	1.1640133301682454E-11
721.0934239089963	0.057112932205200195	-13.940801739501953	1.2600476217983214E-11
731.3524636741636	0.060220006853342056	-13.823601724243165	1.3639978035939748E-11
741.6115034393308	0.0634903535246849	-13.706401708984375	1.4765189071397344E-11
751.8705432044983	0.06693188846111298	-13.589201693725586	1.5983325774016066E-11
762.1295829696655	0.07055286318063736	-13.472001678466798	1.7301826638060902E-11
772.3886227348326	0.07436180859804153	-13.354801663208008	1.8729240380821466E-11
782.6476624999998	0.07836759090423584	-13.23760164794922	2.0274337764192296E-11
792.906702265167	0.08257938176393509	-13.120401632690431	2.1946888750790094E-11
803.1657420303343	0.08700669556856155	-13.00320161743164	2.37574404593488E-11
813.4247817955018	0.09165927767753601	-12.886001602172852	2.571731716471959E-11
823.6838215606688	0.09654724597930908	-12.768801586914062	2.7838953364778263E-11
833.942861325836	0.10168100893497467	-12.651601571655274	3.013556071351786E-11
844.2019010910033	0.10707123577594757	-12.534401556396485	3.2621683132560975E-11
854.4609408561705	0.11272887885570526	-12.417201541137695	3.5312863744252354E-11
864.7199806213378	0.11866515129804611	-12.300001525878907	3.8226088960868765E-11
874.979020386505	0.1248914897441864	-12.182801510620116	4.137967746231652E-11
885.2380601516722	0.13141953945159912	-12.06560149536133	4.4793391218433953E-11
895.4970999168395	0.1382611095905304	-11.94840148010254	4.8488657533596324E-11
905.7561396820067	0.14542821049690247	-11.83120146484375	5.2488791091320763E-11
916.015179447174	0.15293282270431519	-11.714001449584961	5.681899395426626E-11
926.274219212341	0.16078710556030273	-11.596801434326172	6.150635556423367E-11
936.5332589775085	0.16900314390659332	-11.479601419067384	6.658040785367803E-11
946.7922987426757	0.17759302258491516	-11.362401403808594	7.207323626801099E-11
957.051338507843	0.18656860291957855	-11.245201388549804	7.801903567639101E-11
967.3103782730102	0.19594162702560425	-11.128001373291017	8.445533161705043E-11
977.5694180381772	0.20572347939014435	-11.010801358032227	9.142264723038807E-11
987.8284578033445	0.2159251868724823	-10.89360134277344	9.896472530357414E-11
998.0874975685119	0.22655728459358215	-10.776401327514648	1.0712897235976016E-10
1008.3465373336792	0.23762957751750946	-10.65920131225586	1.1596679172498625E-10
1018.6055770988464	0.24915125966072083	-10.542001296997071	1.255336945504837E-10
1028.8646168640134	0.26113060116767883	-10.424801281738283	1.358899659464896E-10
1039.1236566291807	0.2735748589038849	-10.307601266479491	1.4710044293764213E-10
1049.382696394348	0.2864900529384613	-10.190401251220703	1.592357357083074E-10
1059.6417361595152	0.29988089203834534	-10.073201235961914	1.7237222760257964E-10
1069.9007759246826	0.31375056505203247	-9.956001220703126	1.865924081911885E-10
1080.1598156898497	0.32810044288635254	-9.838801205444337	2.019856504276163E-10
1090.418855455017	0.3429300785064697	-9.721601190185545	2.186488767819128E-10
1100.6778952201842	0.35823681950569153	-9.604401174926757	2.366867812853002E-10
1110.9369349853514	0.3740156590938568	-9.487201159667972	2.562128287308951E-10
1121.1959747505186	0.3902590870857239	-9.37000114440918	2.7734958774061624E-10
1131.455014515686	0.4069567918777466	-9.252801129150392	3.0023006303281363E-10
1141.7140542808531	0.42409563064575195	-9.1356011138916	3.249981395114787E-10
1151.9730940460204	0.44165873527526855	-9.018401098632811	3.5180947044466393E-10
1162.2321338111876	0.45962634682655334	-8.901201083374026	3.8083269870980985E-10
1172.4911735763549	0.4779750406742096	-8.784001068115234	4.122501229275599E-10
1182.7502133415219	0.4966775178909302	-8.666801052856446	4.4625958484090233E-10
1193.0092531066894	0.5157026648521423	-8.549601037597654	4.830749134043799E-10
1203.2682928718566	0.535015344619751	-8.432401022338865	5.229270350071147E-10
1213.5273326370238	0.5545764565467834	-8.31520100708008	5.660668600526719E-10
1223.786372402191	0.574342668056488	-8.198000991821289	6.1276572704827E-10
1234.045412167358	0.5942667126655579	-8.0808009765625	6.63316956917015E-10
1244.3044519325254	0.6142973303794861	-7.963600961303712	7.180385175331594E-10
1254.5634916976928	0.634379506111145	-7.84640094604492	7.772746890566395E-10
1264.82253146286	0.6544546484947205	-7.729200930786135	8.413975072230073E-10
1275.081571228027	0.671316385269165	-7.612000915527343	9.108102050348066E-10
1285.3406109931943	0.6826159358024597	-7.4948009002685545	9.859492111630175E-10
1295.5996507583616	0.6938639283180237	-7.377600885009766	1.0672872585715254E-9
1305.8586905235288	0.7050480842590332	-7.260400869750974	1.1553351608739604E-9
1316.1177302886963	0.716156005859375	-7.143200854492189	1.250646808337308E-9
1326.3767700538633	0.727175235748291	-7.026000839233401	1.3538212773056557E-9
1336.6358098190306	0.7380927205085754	-6.908800823974609	1.4655077151815021E-9
1346.8948495841978	0.748896062374115	-6.79160080871582	1.5864075608718053E-9
1357.153889349365	0.7595723271369934	-6.674400793457028	1.7172813171484336E-9
1367.4129291145323	0.7701089978218079	-6.5572007781982435	1.858951659272634E-9
1377.6719688796995	0.7804933190345764	-6.440000762939455	2.012310096333181E-9
1387.9310086448668	0.7907130122184753	-6.322800747680663	2.1783193027147263E-9
1398.190048410034	0.8007557392120361	-6.205600732421875	2.3580239982834428E-9
1408.4490881752013	0.8073427677154541	-6.088400717163083	2.552553723944584E-9
1418.7081279403685	0.8089063167572021	-5.971200701904298	2.7631323895604964E-9
1428.9671677055355	0.8089063167572021	-5.854000686645509	2.991082048708904E-9
1439.226207470703	0.8089063167572021	-5.7368006713867175	3.2378371095376224E-9
1449.4852472358702	0.8089063167572021	-5.619600656127929	3.5049487756566577E-9
1459.7442870010375	0.8089063167572021	-5.502400640869141	3.794096148368453E-9
1470.0033267662047	0.8089063167572021	-5.385200625610352	4.1070986611657645E-9
1480.2623665313718	0.8089063167572021	-5.268000610351564	4.445921408802178E-9
1490.521406296539	0.8089063167572021	-5.150800595092772	4.812696019484974E-9
1500.7804460617065	0.8089063167572021	-5.033600579833983	5.209728648480905E-9
1511.0394858268737	0.8089063167572021	-4.916400564575195	5.6395172975953756E-9
1521.298525592041	0.8089063167572021	-4.7992005493164065	6.104759808778226E-9
1531.557565357208	0.8089063167572021	-4.682000534057618	6.608383618100788E-9
1541.8166051223752	0.8089063167572021	-4.56480051879883	7.153554637540083E-9
1552.0756448875425	0.8089063167572021	-4.447600503540038	7.743703456242201E-9
1562.3346846527097	0.8089063167572021	-4.330400488281249	8.382534666395713E-9
1572.5937244178772	0.8089063167572021	-4.213200473022461	9.074067719438972E-9
1582.8527641830442	0.8089063167572021	-4.096000457763672	9.822650248736409E-9
1593.1118039482114	0.8089063167572021	-3.978800442504884	1.0632990488090854E-8
1603.3708437133787	0.8089063167572021	-3.861600427246092	1.151018036438245E-8
1613.629883478546	0.8089063167572021	-3.7444004119873036	1.2459734577419113E-8
1623.8889232437132	0.8089063167572021	-3.6272003967285187	1.3487627015251746E-8
1634.1479630088804	0.8089063167572021	-3.5100003814697267	1.4600313846813151E-8
1644.4070027740474	0.8089063167572021	-3.3928003662109383	1.5804797470764242E-8
1654.666042539215	0.8089063167572021	-3.2756003509521463	1.7108643390884026E-8
1664.9250823043824	0.8089063167572021	-3.158400335693358	1.8520056599413692E-8
1675.1841220695494	0.8089063167572021	-3.041200320434573	2.0047904669695527E-8
1685.4431618347169	0.8089063167572021	-2.924000305175781	2.1701797692230684E-8
1695.702201599884	0.8089063167572021	-2.8068002899169926	2.3492129130886497E-8
1705.961241365051	0.8089063167572021	-2.6896002746582006	2.543016108802476E-8
1716.2202811302184	0.8089063167572021	-2.572400259399412	2.7528070489779566E-8
1726.4793208953854	0.8089063167572021	-2.4552002441406273	2.9799053891110816E-8
1736.7383606605529	0.8089063167572021	-2.3380002288818353	3.225738254286625E-8
1746.99740042572	0.8089063167572021	-2.220800213623047	3.4918524960403374E-8
1757.256440190887	0.8089063167572021	-2.1036001983642585	3.779919310886726E-8
1767.5154799560544	0.8089063167572021	-1.9864001831054665	4.091751648616082E-8
1777.7745197212214	0.8089063167572021	-1.8692001678466816	4.429308830822265E-8
1788.0335594863893	0.8089063167572021	-1.7520001525878897	4.794713603928358E-8
1798.2925992515563	0.8089063167572021	-1.6348001373291012	5.190262442056337E-8
1808.5516390167234	0.8089063167572021	-1.5176001220703128	5.618443310595467E-8
1818.8106787818908	0.8089063167572021	-1.4004001068115208	6.081948100700174E-8
1829.0697185470578	0.8089063167572021	-1.283200091552736	6.583690748129811E-8
1839.3287583122253	0.8089063167572021	-1.1660000762939475	7.126825352088417E-8
1849.5877980773923	0.8089063167572021	-1.0488000610351556	7.714766780964055E-8
1859.8468378425594	0.8089063167572021	-0.9316000457763671	8.351211988610885E-8
1870.1058776077268	0.8089063167572021	-0.8144000305175751	9.040162041173971E-8
1880.3649173728938	0.8089063167572021	-0.6972000152587903	9.785947696627773E-8
1890.6239571380613	0.8089063167572021	-0.5800000000000018	1.0593259247571041E-7
1900.8829969032283	0.8089063167572021	-0.46279998474120987	1.1467170679679839E-7
1911.1420366683958	0.8089063167572021	-0.34559996948242144	1.2413177330472536E-7
1921.4010764335633	0.8089063167572021	-0.22839995422363302	1.343722715319018E-7
1931.6601161987303	0.8089063167572021	-0.11119993896484459	1.4545757665018755E-7
1941.9191559638978	0.8089063167572021	0.006000076293943835	1.574573929019607E-7
1952.1781957290648	0.8089063167572021	0.12320009155273581	1.7044715150404954E-7
1962.4372354942318	0.8089063167572021	0.24040010681152424	1.8450852223850234E-7
1972.6962752593993	0.8089063167572021	0.35760012207031266	1.9972992504335707E-7
1982.9553150245663	0.8089063167572021	0.4748001373291011	2.1620702739255648E-7
1993.2143547897338	0.8089063167572021	0.5920001525878895	2.3404345483868383E-7
2003.4733945549008	0.8089063167572021	0.7092001678466779	2.5335134523629677E-7
2013.7324343200678	0.8089063167572021	0.8264001831054699	2.742520450738084E-7
2023.9914740852353	0.8089063167572021	0.9436001983642583	2.9687700475733436E-7
2034.2505138504023	0.8089063167572021	1.0608002136230468	3.213684749425738E-7
2044.5095536155702	0.8089063167572021	1.1780002288818352	3.478803876078018E-7
2054.7685933807375	0.8089063167572021	1.2952002441406236	3.7657946450053714E-7
2065.0276331459045	0.8089063167572021	1.4124002593994156	4.07646126632244E-7
2075.286672911072	0.8089063167572021	1.529600274658204	4.412757164118375E-7
2085.545712676239	0.8089063167572021	1.6468002899169925	4.77679634514061E-7
2095.8047524414064	0.8089063167572021	1.7640003051757809	5.170867325432482E-7
2106.0637922065735	0.8089063167572021	1.8812003204345693	5.597448193839227E-7
2116.3228319717405	0.8089063167572021	1.9984003356933613	6.059220822862699E-7
2126.581871736908	0.8089063167572021	2.1156003509521497	6.559088205904118E-7
2136.840911502075	0.8089063167572021	2.2328003662109346	7.100193215592299E-7
2147.0999512672424	0.8089063167572021	2.3500003814697266	7.685936793677683E-7
2157.3589910324094	0.8089063167572021	2.467200396728515	8.320002962136641E-7
2167.618030797577	0.8089063167572021	2.584400411987307	9.00637814993388E-7
2177.8770705627444	0.8089063167572021	2.7016004272460954	9.749376204126747E-7
2188.1361103279114	0.8089063167572021	2.8188004425048803	1.0553670790613978E-6
2198.395150093079	0.8089063167572021	2.9360004577636722	1.1424315289332299E-6
2208.654189858246	0.8089063167572021	3.0532004730224607	1.2366787132123136E-6
2218.913229623413	0.8089063167572021	3.170400488281249	1.338700826636341E-6
2229.1722693885804	0.8089063167572021	3.287600503540041	1.4491396314042504E-6
2239.4313091537474	0.8089063167572021	3.404800518798826	1.5686890719734947E-6
2249.690348918915	0.8089063167572021	3.522000534057618	1.6981013004624401E-6
2259.949388684082	0.8089063167572021	3.6392005493164064	1.8381891777607962E-6
2270.208428449249	0.8089063167572021	3.756400564575195	1.989834345295094E-6
2280.4674682144164	0.8089063167572021	3.8736005798339868	2.1539892713917652E-6
2290.726507979584	0.8089063167572021	3.9908005950927716	2.331686800971511E-6
2300.9855477447513	0.8089063167572021	4.10800061035156	2.5240440209017834E-6
2311.2445875099183	0.8089063167572021	4.225200625610352	2.7322694222675636E-6
2321.5036272750854	0.8089063167572021	4.3424006408691405	2.95767290481308E-6
2331.762667040253	0.8089063167572021	4.459600656127932	3.201671461283695E-6
2342.02170680542	0.8089063167572021	4.576800671386717	3.46579986398865E-6
2352.2807465705873	0.8089063167572021	4.694000686645506	3.7517172586376546E-6
2362.5397863357543	0.8089063167572021	4.811200701904298	4.061221716256114E-6
2372.7988261009214	0.8089063167572021	4.928400717163086	4.396259100758471E-6
2383.057865866089	0.8089063167572021	5.045600732421878	4.758937393489759E-6
2393.316905631256	0.8089063167572021	5.162800747680659	5.15153396918322E-6
2403.5759453964233	0.8089063167572021	5.280000762939455	5.5765185607015155E-6
2413.834985161591	0.8089063167572021	5.397200778198243	6.036562353983754E-6
2424.094024926758	0.8089063167572021	5.514400793457032	6.53456072541303E-6
2434.3530646919253	0.8089063167572021	5.63160080871582	7.073639608279336E-6
2444.6121044570923	0.8089063167572021	5.748800823974609	7.657190508325584E-6
2454.8711442222598	0.8089063167572021	5.866000839233397	8.288882781926077E-6
2465.130183987427	0.8089063167572021	5.983200854492193	8.97269001143286E-6
2475.389223752594	0.8089063167572021	6.100400869750974	9.712905011838302E-6
2485.6482635177613	0.8089063167572021	6.217600885009762	1.0514185305510182E-5
2495.9073032829283	0.8089063167572021	6.334800900268558	1.138156858360162E-5
2506.1663430480958	0.8089063167572021	6.452000915527346	1.2320510904828552E-5
2516.425382813263	0.8089063167572021	6.569200930786135	1.333690761384787E-5
2526.68442257843	0.8089063167572021	6.686400946044923	1.443715336790774E-5
2536.9434623435973	0.8089063167572021	6.803600961303712	1.5628163964720443E-5
2547.2025021087647	0.8089063167572021	6.9208009765625	1.691743455012329E-5
2557.461541873932	0.8089063167572021	7.0380009918212885	1.8313057807972655E-5
2567.7205816390992	0.8089063167572021	7.155201007080084	1.982381218113005E-5
2577.9796214042663	0.8089063167572021	7.272401022338865	2.14591982512502E-5
2588.2386611694337	0.8089063167572021	7.389601037597654	2.322950240341015E-5
2598.4977009346007	0.8089063167572021	7.506801052856449	2.5145840481854975E-5
2608.756740699768	0.8089063167572021	7.624001068115231	2.7220265110372566E-5
2619.0157804649352	0.8089063167572021	7.741201083374026	2.946582026197575E-5
2629.2748202301023	0.8089063167572021	7.8584010986328146	3.189663038938306E-5
2639.5338599952697	0.8089063167572021	7.975601113891596	3.4527958632679656E-5
2649.7928997604367	0.8089063167572021	8.092801129150391	3.737635415745899E-5
2660.051939525604	0.8089063167572021	8.21000114440918	4.045972673338838E-5
2670.3109792907717	0.8089063167572021	8.327201159667975	4.379745223559439E-5
2680.5700190559387	0.8089063167572021	8.444401174926757	4.741052180179395E-5
2690.829058821106	0.8089063167572021	8.561601190185545	5.132167643751018E-5
2701.088098586273	0.8089063167572021	8.67880120544434	5.555543611990288E-5
2711.3471383514407	0.8089063167572021	8.796001220703122	6.0138452681712806E-5
2721.6061781166077	0.8089063167572021	8.913201235961917	6.50995280011557E-5
2731.8652178817747	0.8089063167572021	9.030401251220706	7.046984683256596E-5
2742.124257646942	0.8089063167572021	9.147601266479487	7.62831696192734E-5
2752.383297412109	0.8089063167572021	9.264801281738283	8.257602894445881E-5
2762.6423371772767	0.8089063167572021	9.382001296997071	8.938799146562815E-5
2772.9013769424437	0.8089063167572021	9.49920131225586	9.676193440100178E-5
2783.1604167076107	0.8089063167572021	9.616401327514648	1.0474407463334501E-4
2793.4194564727786	0.8089063167572021	9.733601342773436	1.1338464537402615E-4
2803.6784962379456	0.8089063167572021	9.850801358032232	1.2273795437067747E-4
2813.937536003113	0.8089063167572021	9.968001373291013	1.3286278408486396E-4
2824.19657576828	0.8089063167572021	10.085201388549809	1.4382276276592165E-4
2834.455615533447	0.8089063167572021	10.202401403808597	1.556867646286264E-4
2844.7146552986146	0.8089063167572021	10.319601419067379	1.6852935368660837E-4
2854.9736950637816	0.8089063167572021	10.436801434326174	1.8243136582896113E-4
2865.232734828949	0.8089063167572021	10.554001449584963	1.9747989426832646E-4
2875.491774594116	0.8089063167572021	10.671201464843751	2.1376962831709534E-4
2885.750814359283	0.8089063167572021	10.78840148010254	2.314029261469841E-4
2896.0098541244506	0.8089063167572021	10.905601495361328	2.504905569367111E-4
2906.2688938896176	0.8089063167572021	11.022801510620116	2.7115244301967323E-4
2916.5279336547846	0.8089063167572021	11.140001525878905	2.935183874797076E-4
2926.7869734199526	0.8089063167572021	11.2572015411377	3.177289036102593E-4
2937.0460131851196	0.8089063167572021	11.374401556396489	3.4393605892546475E-4
2947.305052950287	0.8089063167572021	11.49160157165527	3.7230466841720045E-4
2957.564092715454	0.8089063167572021	11.608801586914065	4.0301246917806566E-4
2967.823132480621	0.8089063167572021	11.726001602172854	4.3625247781164944E-4
2978.0821722457886	0.8089063167572021	11.843201617431642	4.7223345609381795E-4
2988.3412120109556	0.8089063167572021	11.96040163269043	5.111813079565763E-4
2998.600251776123	0.8089063167572021	12.07760164794922	5.533404764719307E-4
3008.85929154129	0.8089063167572021	12.194801663208008	5.989756900817156E-4
3019.118331306457	0.8089063167572021	12.312001678466796	6.483733304776251E-4
3029.3773710716246	0.8089063167572021	12.429201693725592	7.0184376090765E-4
3039.6364108367916	0.8089063167572021	12.546401708984373	7.597217336297035E-4
3049.8954506019595	0.8089063167572021	12.663601724243161	8.223706390708685E-4
3060.1544903671265	0.8089063167572021	12.780801739501957	8.901834371499717E-4
3070.4135301322935	0.8089063167572021	12.898001754760738	9.635854512453079E-4
3080.672569897461	0.8089063167572021	13.015201770019534	0.001043036812916398
3090.931609662628	0.8089063167572021	13.132401785278322	0.0011290354887023568
3101.1906494277955	0.8089063167572021	13.24960180053711	0.001222120481543243
3111.4496891929625	0.8089063167572021	13.366801815795899	0.0013228757306933403
3121.7087289581295	0.8089063167572021	13.484001831054687	0.0014319306937977672
3131.967768723297	0.8089063167572021	13.601201846313483	0.0015499689616262913
3142.226808488464	0.8089063167572021	13.718401861572264	0.0016777293058112264
3152.4858482536315	0.8089063167572021	13.835601876831053	0.0018160110339522362
3162.7448880187985	0.8089063167572021	13.952801892089848	0.001965678995475173
3173.003927783966	0.8089063167572021	14.07000190734863	0.00212766882032156
3183.2629675491335	0.8089063167572021	14.187201922607425	0.0023029926232993603
3193.5220073143005	0.8089063167572021	14.304401937866214	0.00249274680390954
3203.781047079468	0.8089063167572021	14.421601953124995	0.0026981132104992867
3214.040086844635	0.8089063167572021	14.53880196838379	0.002920373808592558
3224.299126609802	0.8089063167572021	14.656001983642579	0.0031609144061803818
3234.5581663749695	0.8089063167572021	14.773201998901374	0.0034212335012853146
3244.8172061401365	0.8089063167572021	14.890402014160156	0.0037029513623565435
3255.076245905304	0.8089063167572021	15.007602029418944	0.004007820505648851
3265.335285670471	0.8089063167572021	15.12480204467774	0.004337735008448362
3275.594325435638	0.8089063167572021	15.242002059936521	0.004694746807217598
3285.8533652008055	0.8089063167572021	15.359202075195316	0.005081063136458397
3296.112404965973	0.8089063167572021	15.476402090454105	0.005499080289155245
3306.3714447311404	0.8089063167572021	15.593602105712886	0.005951385013759136
3316.6304844963074	0.8089063167572021	15.710802120971682	0.0064407712779939175
3326.8895242614744	0.8089063167572021	15.82800213623047	0.006970258895307779
3337.148564026642	0.8089063167572021	15.945202151489259	0.0075431098230183125
3347.407603791809	0.8089063167572021	16.062402166748047	0.008162851445376873
3357.6666435569764	0.8089063167572021	16.179602182006835	0.008833273313939571
3367.9256833221434	0.8089063167572021	16.296802197265624	0.00955850351601839
3378.1847230873104	0.8089063167572021	16.414002212524412	0.01034295279532671
3388.443762852478	0.8089063167572021	16.531202227783208	0.011191429570317268
3398.702802617645	0.8089063167572021	16.648402243041996	0.01210908405482769
3408.9618423828124	0.8089063167572021	16.765602258300778	0.013101465068757534
3419.22088214798	0.8089063167572021	16.882802273559573	0.014174609445035458
3429.479921913147	0.8089063167572021	17.00000228881836	0.015334950760006905
3439.7389616783144	0.8089063167572021	17.11720230407715	0.01658949814736843
3449.9980014434814	0.8089063167572021	17.23440231933594	0.01794571615755558
3460.257041208649	0.8089063167572021	17.351602334594727	0.019411735236644745
3470.516080973816	0.8089063167572021	17.468802349853515	0.020996203646063805
3480.775120738983	0.8089063167572021	17.586002365112304	0.022708527743816376
3491.0341605041503	0.8089063167572021	17.7032023803711	0.024558739736676216
3501.2932002693174	0.8089063167572021	17.82040239562988	0.02655760757625103
3511.552240034485	0.8089063167572021	17.93760241088867	0.028716793283820152
3521.811279799652	0.8089063167572021	18.054802426147464	0.031048670411109924
3532.070319564819	0.8089063167572021	18.172002441406246	0.03356665000319481
3542.3293593299863	0.8089063167572021	18.28920245666504	0.03628493845462799
3552.588399095154	0.8089063167572021	18.40640247192383	0.03921890631318092
3562.8474388603213	0.8089063167572021	18.523602487182618	0.04238485172390938
3573.1064786254883	0.8089063167572021	18.640802502441407	0.045800164341926575
3583.3655183906553	0.8089063167572021	18.758002517700195	0.049483563750982285
3593.624558155823	0.8089063167572021	18.87520253295899	0.05345474183559418
3603.88359792099	0.8089063167572021	18.992402548217772	0.0577348992228508
3614.1426376861573	0.8089063167572021	19.10960256347656	0.06234627217054367
3624.4016774513243	0.8089063167572021	19.226802578735356	0.06731270998716354
3634.6607172164913	0.8089063167572021	19.344002593994137	0.07265913486480713
3644.919756981659	0.8089063167572021	19.461202609252933	0.07841218262910843
3655.178796746826	0.8089063167572021	19.57840262451172	0.08459961414337158
3665.4378365119933	0.8089063167572021	19.695602639770502	0.09125056862831116
3675.6968762771608	0.8089063167572021	19.812802655029298	0.09839586913585663
3685.9559160423278	0.8089063167572021	19.930002670288086	0.10606719553470612
3696.2149558074952	0.8089063167572021	20.047202685546882	0.11429795622825623
3706.473995572662	0.8089063167572021	20.164402700805663	0.1231221929192543
3716.7330353378293	0.8089063167572021	20.28160271606445	0.13257549703121185
3726.9920751029968	0.8089063167572021	20.398802731323247	0.1426936537027359
3737.251114868164	0.8089063167572021	20.51600274658203	0.15351372957229614
3747.5101546333317	0.8089063167572021	20.633202761840824	0.16507256031036377
3757.7691943984983	0.8089063167572021	20.750402777099612	0.177406907081604
3768.0282341636657	0.8089063167572021	20.867602792358394	0.1905537247657776
3778.2872739288323	0.8089063167572021	20.98480280761719	0.2045481652021408
3788.5463136940007	0.8089063167572021	21.102002822875978	0.2194247543811798
3798.8053534591672	0.8089063167572021	21.219202838134766	0.2352149337530136
3809.0643932243347	0.8089063167572021	21.336402853393555	0.25194817781448364
3819.3234329895013	0.8089063167572021	21.453602868652343	0.269649475812912
3829.5824727546687	0.8089063167572021	21.57080288391114	0.28833892941474915
3839.841512519836	0.8089063167572021	21.68800289916992	0.3080318570137024
3850.1005522850037	0.8089063167572021	21.805202914428715	0.3287352919578552
3860.359592050171	0.8089063167572021	21.922402929687504	0.35044944286346436
3870.6186318153377	0.8089063167572021	22.039602944946285	0.3731635510921478
3880.877671580505	0.8089063167572021	22.15680296020508	0.39685747027397156
3891.1367113456727	0.8089063167572021	22.27400297546387	0.4214972257614136
3901.39575111084	0.8089063167572021	22.391202990722658	0.44703683257102966
3911.6547908760067	0.8089063167572021	22.508403005981446	0.4734140634536743
3921.913830641174	0.8089063167572021	22.625603021240234	0.5005505681037903
3932.1728704063407	0.8089063167572021	22.742803036499023	0.5283522009849548
3942.431910171509	0.8089063167572021	22.86000305175781	0.5567052960395813
3952.6909499366757	0.8089063167572021	22.977203067016607	0.5854799747467041
3962.949989701843	0.8089063167572021	23.094403082275388	0.6145265698432922
3973.2090294670097	0.8089063167572021	23.211603097534176	0.6436801552772522
3983.468069232177	0.8089063167572021	23.328803112792972	0.6727588772773743
3993.7271089973456	0.8089063167572021	23.44600312805176	0.7015673518180847
4003.986148762512	0.8089063167572021	23.56320314331055	0.7299013733863831
4014.2451885276796	0.8089063167572021	23.680403158569337	0.7575483322143555
4024.504228292846	0.8089063167572021	23.797603173828126	0.7842959761619568
4034.7632680580136	0.8089063167572021	23.914803189086914	0.8099341988563538
4045.022307823181	0.8089063167572021	24.032003204345703	0.8342645764350891
4055.2813475883486	0.8089063167572021	24.149203219604498	0.8571040034294128
4065.540387353515	0.8089063167572021	24.26640323486328	0.8782941699028015
4075.7994271186826	0.8089063167572021	24.383603250122068	0.8977056741714478
4086.058466883849	0.8089063167572021	24.500803265380863	0.915244460105896
4096.317506649018	0.8089063167572021	24.618003280639645	0.9308575987815857
4106.576546414184	0.8089063167572021	24.73520329589844	0.9445338845252991
4116.835586179352	0.8089063167572021	24.85240331115723	0.9563068747520447
4127.094625944519	0.8089063167572021	24.96960332641601	0.9662516713142395
4137.353665709686	0.8089063167572021	25.086803341674806	0.9744825959205627
4147.612705474854	0.8089063167572021	25.204003356933594	0.9811459183692932
4157.871745240021	0.8089063167572021	25.32120337219239	0.9864127039909363
4168.130785005188	0.8089063167572021	25.43840338745117	0.9904693961143494
4178.389824770355	0.8089063167572021	25.55560340270996	0.9935076236724854
4188.648864535522	0.8089063167572021	25.672803417968755	0.9957151412963867
4198.90790430069	0.8089063167572021	25.790003433227536	0.9972673654556274
4209.166944065857	0.8089063167572021	25.90720344848633	0.9983208179473877
4219.425983831024	0.8089063167572021	26.02440346374512	0.9990087747573853
4229.685023596191	0.8089063167572021	26.1416034790039	0.9994397759437561
4239.9440633613585	0.8089063167572021	26.258803494262697	0.9996979236602783
4250.203103126526	0.8089063167572021	26.376003509521485	0.9998452067375183
4260.4621428916935	0.8089063167572021	26.493203524780274	0.9999249577522278
4270.72118265686	0.8089063167572021	26.610403540039062	0.9999657273292542
4280.9802224220275	0.8089063167572021	26.72760355529785	0.9999853372573853
4291.239262187194	0.8089063167572021	26.844803570556646	0.9999890923500061
4301.498301952362	0.8089063167572021	26.962003585815427	0.9999890923500061
4311.757341717529	0.8089063167572021	27.079203601074223	0.9999890923500061
4322.0163814826965	0.8089063167572021	27.19640361633301	0.9999890923500061
4332.275421247863	0.8089063167572021	27.313603631591793	0.9999890923500061
4342.5344610130305	0.8089063167572021	27.43080364685059	0.9999890923500061
4352.793500778198	0.8089063167572021	27.548003662109377	0.9999890923500061
4363.0525405433655	0.8089063167572021	27.665203677368165	0.9999890923500061
4373.311580308533	0.8089063167572021	27.782403692626954	0.9999890923500061
4383.5706200736995	0.8089063167572021	27.899603707885742	0.9999890923500061
4393.829659838867	0.8089063167572021	28.01680372314453	0.9999890923500061
4404.088699604034	0.8089063167572021	28.13400373840332	0.9999890923500061
4414.347739369202	0.8089063167572021	28.251203753662114	0.9999890923500061
4424.6067791343685	0.8089063167572021	28.368403768920896	0.9999890923500061
4434.865818899536	0.8089063167572021	28.485603784179684	0.9999890923500061
4445.1248586647025	0.8089063167572021	28.60280379943848	0.9999890923500061
4455.383898429871	0.8089063167572021	28.720003814697268	0.9999890923500061
4465.6429381950375	0.8089063167572021	28.837203829956056	0.9999890923500061
4475.901977960205	0.8089063167572021	28.954403845214845	0.9999890923500061
4486.1610177253715	0.8089063167572021	29.071603860473633	0.9999890923500061
4496.420057490539	0.8089063167572021	29.18880387573242	0.9999890923500061
4506.679097255707	0.8089063167572021	29.30600389099121	0.9999890923500061
4516.938137020874	0.8089063167572021	29.423203906250006	0.9999890923500061
4527.197176786041	0.8089063167572021	29.540403921508787	0.9999890923500061
4537.456216551208	0.8089063167572021	29.657603936767575	0.9999890923500061
4547.715256316375	0.8089063167572021	29.77480395202637	0.9999890923500061
4557.974296081543	0.8089063167572021	29.892003967285152	0.9999890923500061
4568.23333584671	0.8089063167572021	30.009203982543948	0.9999890923500061
4578.492375611877	0.8089063167572021	30.126403997802736	0.9999890923500061
4588.751415377044	0.8089063167572021	30.243604013061525	0.9999890923500061
4599.010455142211	0.8089063167572021	30.360804028320313	0.9999890923500061
4609.269494907379	0.8089063167572021	30.4780040435791	0.9999890923500061
4619.528534672547	0.8089063167572021	30.595204058837897	0.9999890923500061
4629.787574437713	0.8089063167572021	30.71240407409668	0.9999890923500061
4640.046614202881	0.8089063167572021	30.829604089355467	0.9999890923500061
4650.305653968047	0.8089063167572021	30.946804104614262	0.9999890923500061
4660.564693733216	0.8089063167572021	31.064004119873044	0.9999890923500061
4670.823733498382	0.8089063167572021	31.18120413513184	0.9999890923500061
4681.08277326355	0.8089063167572021	31.298404150390628	0.9999890923500061
4691.341813028716	0.8089063167572021	31.41560416564941	0.9999890923500061
4701.600852793884	0.8089063167572021	31.532804180908204	0.9999890923500061
4711.859892559051	0.8089063167572021	31.650004196166993	0.9999890923500061
-417.65999002456664	0.0018654128070920706	-26.95000343322754	3.6914915568786455E-13
-407.4009502593994	0.0018654128070920706	-26.83280341796875	3.6914915568786455E-13
-397.14191049423215	0.0018654128070920706	-26.715603402709963	3.6914915568786455E-13
-386.88287072906496	0.0018654128070920706	-26.59840338745117	3.6914915568786455E-13
-376.6238309638977	0.0018654128070920706	-26.481203372192383	3.6914915568786455E-13
-366.3647911987305	0.0018654128070920706	-26.364003356933594	3.6914915568786455E-13
-356.1057514335632	0.0018654128070920706	-26.246803341674806	3.6914915568786455E-13
-345.846711668396	0.0018654128070920706	-26.129603326416017	3.6914915568786455E-13
-335.58767190322874	0.0018654128070920706	-26.01240331115723	3.6914915568786455E-13
-325.3286321380615	0.0018654128070920706	-25.895203295898437	3.6914915568786455E-13
-315.06959237289425	0.0018654128070920706	-25.77800328063965	3.6914915568786455E-13
-304.81055260772706	0.0018654128070920706	-25.66080326538086	3.6914915568786455E-13
-294.5515128425598	0.0018654128070920706	-25.54360325012207	3.6914915568786455E-13
-284.2924730773926	0.0018654128070920706	-25.426403234863283	3.6914915568786455E-13
-274.0334333122254	0.0018654128070920706	-25.30920321960449	3.6914915568786455E-13
-263.7743935470581	0.0018654128070920706	-25.192003204345703	3.6914915568786455E-13
-253.51535378189087	0.0018654128070920706	-25.074803189086914	3.6914915568786455E-13
-243.25631401672365	0.0018654128070920706	-24.957603173828126	3.6914915568786455E-13
-232.9972742515564	0.0018654128070920706	-24.840403158569337	3.6914915568786455E-13
-222.73823448638916	0.0018654128070920706	-24.72320314331055	3.6914915568786455E-13
-212.47919472122192	0.0018654128070920706	-24.606003128051757	3.6914915568786455E-13
-202.2201549560547	0.0018654128070920706	-24.48880311279297	3.6914915568786455E-13
-191.96111519088745	0.0018654128070920706	-24.37160309753418	3.6914915568786455E-13
-181.7020754257202	0.0018654128070920706	-24.25440308227539	3.6914915568786455E-13
-171.443035660553	0.0018654128070920706	-24.137203067016603	3.6914915568786455E-13
-161.18399589538575	0.0018654128070920706	-24.02000305175781	3.6914915568786455E-13
-150.9249561302185	0.0018654128070920706	-23.902803036499023	3.6914915568786455E-13
-140.66591636505126	0.0018654128070920706	-23.785603021240235	3.6914915568786455E-13
-130.40687659988407	0.0018654128070920706	-23.668403005981446	3.6914915568786455E-13
-120.14783683471683	0.0018654128070920706	-23.551202990722658	3.6914915568786455E-13
-109.88879706954953	0.0018654128070920706	-23.43400297546387	3.6914915568786455E-13
-99.62975730438234	0.0018654128070920706	-23.316802960205077	3.6914915568786455E-13
-89.3707175392151	0.0018654128070920706	-23.19960294494629	3.6914915568786455E-13
-79.11167777404785	0.0018654128070920706	-23.0824029296875	3.6914915568786455E-13
-68.85263800888066	0.0018654128070920706	-22.965202914428712	3.6914915568786455E-13
-58.59359824371336	0.0018654128070920706	-22.848002899169924	3.6914915568786455E-13
-48.33455847854617	0.0018654128070920706	-22.73080288391113	3.6914915568786455E-13
-38.075518713378926	0.0018654128070920706	-22.613602868652343	3.6914915568786455E-13
-27.81647894821168	0.0018654128070920706	-22.496402853393555	3.6914915568786455E-13
-17.557439183044494	0.0018654128070920706	-22.379202838134766	3.6914915568786455E-13
-7.298399417877192	0.0018654128070920706	-22.262002822875978	3.6914915568786455E-13
2.9606403472900524	0.0018654128070920706	-22.14480280761719	3.6914915568786455E-13
13.21968011245724	0.0019041355699300766	-22.027602792358397	3.785860513971784E-13
23.478719877624485	0.002025188645347953	-21.91040277709961	4.0811798385220754E-13
33.73775964279173	0.002153929555788636	-21.79320276184082	4.4009240696141205E-13
43.99679940795892	0.0022908449172973633	-21.676002746582032	4.745093207247919E-13
54.25583917312622	0.0024364525452256203	-21.558802731323244	5.115907697472721E-13
64.51487893829346	0.0025913033168762922	-21.441602716064452	5.516698209362403E-13
74.77391870346065	0.002755981869995594	-21.324402700805663	5.948574965941589E-13
85.0329584686279	0.002931110793724656	-21.207202685546875	6.413758413259529E-13
95.29199823379514	0.0031173506285995245	-21.090002670288087	6.9155792203901E-13
105.55103799896239	0.003315404523164034	-20.972802655029298	7.456257833382551E-13
115.81007776412963	0.0035260189324617386	-20.85560263977051	8.039124921310759E-13
126.06911752929676	0.003749987343326211	-20.73840262451172	8.668621376273222E-13
136.32815729446412	0.003988153766840696	-20.62120260925293	9.346967644319193E-13
146.58719705963136	0.004241414368152618	-20.50400259399414	1.0077494394522546E-12
156.8462368247985	0.004510721191763878	-20.386802578735352	1.0866862965031032E-12
167.10527658996585	0.004797086119651794	-20.269602563476564	1.1716183578869277E-12
177.36431635513298	0.005101584829390049	-20.152402548217772	1.2633227797209656E-12
187.62335612030023	0.005425358656793833	-20.035202532958984	1.3621326289126046E-12
197.8823958854676	0.005769622046500444	-19.918002517700195	1.4687140392766196E-12
208.14143565063472	0.0061356620863080025	-19.800802502441407	1.5836221223253233E-12
218.40047541580196	0.006524848751723766	-19.68360248718262	1.7075230118734908E-12
228.6595151809692	0.006938635371625423	-19.56640247192383	1.841082841735897E-12
238.91855494613645	0.007378565147519112	-19.44920245666504	1.98507876802978E-12
249.1775947113037	0.007846278138458729	-19.33200244140625	2.1403989691748393E-12
259.43663447647094	0.008343514055013657	-19.21480242614746	2.307820601288313E-12
269.6956742416382	0.008872118778526783	-19.097602410888673	2.4883428650923634E-12
279.9547140068053	0.009434053674340248	-18.980402395629884	2.683075983611616E-12
290.2137537719727	0.010031399317085743	-18.863202380371092	2.8929081352657704E-12
300.4727935371399	0.01066636387258768	-18.746002365112304	3.11928260998684E-12
310.73183330230705	0.011341291479766369	-18.628802349853515	3.3633096307994492E-12
320.9908730674743	0.012058663181960583	-18.511602334594727	3.6264324876356113E-12
331.24991283264154	0.012821115553379059	-18.39440231933594	3.910094470427339E-12
341.5089525978088	0.013631443493068218	-18.27720230407715	4.216071936014032E-12
351.76799236297603	0.014492612332105637	-18.16000228881836	4.5458081743277035E-12
362.0270321281433	0.015407755970954895	-18.04280227355957	4.901523631417604E-12
372.2860718933105	0.016380205750465393	-17.925602258300785	5.28488364182067E-12
382.54511165847765	0.017413485795259476	-17.808402243041993	5.6983306961910785E-12
392.804151423645	0.0185113325715065	-17.6912022277832	6.144196262880541E-12
403.06319118881225	0.019677700474858284	-17.574002212524412	6.6248118102407716E-12
413.3222309539794	0.0209167692810297	-17.456802197265624	7.143063918135795E-12
423.58127071914674	0.022232970222830772	-17.339602182006836	7.701950188732098E-12
433.8403104843139	0.023630991578102112	-17.222402166748047	8.304468224196171E-12
444.0993502494811	0.025115791708230972	-17.10520215148926	8.954170738206813E-12
454.35839001464836	0.026692599058151245	-16.98800213623047	9.654610444442824E-12
464.6174297798156	0.028366953134536743	-16.870802120971682	1.0409895168095318E-11
474.87646954498285	0.030144698917865753	-16.753602105712893	1.122424375665787E-11
485.1355093101501	0.03203200921416283	-16.6364020904541	1.2102430169136369E-11
495.39454907531734	0.034035395830869675	-16.51920207519531	1.3049228364536702E-11
505.6535888404845	0.036161720752716064	-16.402002059936525	1.4070078435679534E-11
515.9126286056519	0.0384182333946228	-16.284802044677733	1.5170753542292914E-11
526.1716683708191	0.04081254079937935	-16.167602029418944	1.6357581955617206E-11
536.4307081359862	0.043352674692869186	-16.050402014160156	1.7637225013800162E-11
546.6897479011536	0.04604707658290863	-15.933201998901367	1.901712121110677E-11
556.9487876663206	0.04890461638569832	-15.816001983642579	2.050482006410448E-11
567.2078274314879	0.051934614777565	-15.698801968383789	2.2108981312385367E-11
577.4668671966554	0.05514684319496155	-15.581601953125	2.3838486740146436E-11
587.7259069618224	0.058551546186208725	-15.464401937866212	2.5703439376911774E-11
597.9849467269896	0.0621594563126564	-15.347201922607422	2.7714275319112858E-11
608.2439864921569	0.06598179042339325	-15.230001907348633	2.9882429863903326E-11
618.5030262573241	0.07003030925989151	-15.112801892089843	3.222022648685652E-11
628.7620660224914	0.07431717962026596	-14.995601876831056	3.474076581966301E-11
639.0211057876586	0.07885517179965973	-14.878401861572266	3.7458591783945394E-11
649.2801455528258	0.08365754783153534	-14.761201846313476	4.038913647974596E-11
659.5391853179931	0.08873806148767471	-14.644001831054688	4.354883120782915E-11
669.7982250831601	0.09411098062992096	-14.5268018157959	4.695566158119391E-11
680.0572648483273	0.09979105740785599	-14.40960180053711	5.0629056502771164E-11
690.3163046134948	0.1057935282588005	-14.29240178527832	5.458988816542387E-11
700.5753443786621	0.11213406175374985	-14.17520177001953	5.886058307424946E-11
710.8343841438293	0.11882880330085754	-14.058001754760744	6.346534409118476E-11
721.0934239089963	0.12589415907859802	-13.940801739501953	6.843026145730846E-11
731.3524636741636	0.13334697484970093	-13.823601724243165	7.37836458597485E-11
741.6115034393308	0.1412043422460556	-13.706401708984375	7.955591740937962E-11
751.8705432044983	0.1494835764169693	-13.589201693725586	8.577971666312578E-11
762.1295829696655	0.15820211172103882	-13.472001678466798	9.249034871317008E-11
772.3886227348326	0.16737741231918335	-13.354801663208008	9.972600523155961E-11
782.6476624999998	0.1770268827676773	-13.23760164794922	1.0752776447020551E-10
792.906702265167	0.18716773390769958	-13.120401632690431	1.1593981330548786E-10
803.1657420303343	0.1978168934583664	-13.00320161743164	1.25010002349768E-10
813.4247817955018	0.20899060368537903	-12.886001602172852	1.3478973492908608E-10
823.6838215606688	0.22070461511611938	-12.768801586914062	1.4533452219467335E-10
833.942861325836	0.23297378420829773	-12.651601571655274	1.5670431618985958E-10
844.2019010910033	0.2458118051290512	-12.534401556396485	1.6896350985007302E-10
854.4609408561705	0.2592310905456543	-12.417201541137695	1.8218171415895767E-10
864.7199806213378	0.27324238419532776	-12.300001525878907	1.9643420223758312E-10
874.979020386505	0.2878546118736267	-12.182801510620116	2.1180157627753715E-10
885.2380601516722	0.303074449300766	-12.06560149536133	2.283710998085553E-10
895.4970999168395	0.3189060389995575	-11.94840148010254	2.462369197431258E-10
905.7561396820067	0.3353506922721863	-11.83120146484375	2.6550039944339687E-10
916.015179447174	0.35240626335144043	-11.714001449584961	2.8627089587729415E-10
926.274219212341	0.36070841550827026	-11.596801434326172	3.086663147300328E-10
936.5332589775085	0.3687811493873596	-11.479601419067384	3.3281377653793243E-10
946.7922987426757	0.3769768476486206	-11.362401403808594	3.5885050486683667E-10
957.051338507843	0.3852943480014801	-11.245201388549804	3.869238263121133E-10
967.3103782730102	0.39373230934143066	-11.128001373291017	4.171935019670059E-10
977.5694180381772	0.40228918194770813	-11.010801358032227	4.4983117231112146E-10
987.8284578033445	0.41096311807632446	-10.89360134277344	4.8502213356727E-10
998.0874975685119	0.41975224018096924	-10.776401327514648	5.229661148575815E-10
1008.3465373336792	0.42865419387817383	-10.65920131225586	5.638786104711357E-10
1018.6055770988464	0.43766656517982483	-10.542001296997071	6.079916570200794E-10
1028.8646168640134	0.44678670167922974	-10.424801281738283	6.555561649079777E-10
1039.1236566291807	0.4560116231441498	-10.307601266479491	7.068412521959999E-10
1049.382696394348	0.4653381407260895	-10.190401251220703	7.621385744727149E-10
1059.6417361595152	0.47476282715797424	-10.073201235961914	8.217617697425794E-10
1069.9007759246826	0.484281986951828	-9.956001220703126	8.86049456028104E-10
1080.1598156898497	0.4938915967941284	-9.838801205444337	9.553663415928781E-10
1090.418855455017	0.5035874843597412	-9.721601190185545	1.0301061115214338E-9
1100.6778952201842	0.5133650302886963	-9.604401174926757	1.110692871009178E-9
1110.9369349853514	0.5232194662094116	-9.487201159667972	1.1975848090983732E-9
1121.1959747505186	0.5331457257270813	-9.37000114440918	1.2912736435666261E-9
1131.455014515686	0.5431384444236755	-9.252801129150392	1.392291837376547E-9
1141.7140542808531	0.5531920790672302	-9.1356011138916	1.501212931742657E-9
1151.9730940460204	0.5633004307746887	-9.018401098632811	1.6186550988450676E-9
1162.2321338111876	0.5734574198722839	-8.901201083374026	1.7452849165877637E-9
1172.4911735763549	0.5836566090583801	-8.784001068115234	1.8818211433568877E-9
1182.7502133415219	0.5938912034034729	-8.666801052856446	2.0290387148236277E-9
1193.0092531066894	0.604154109954834	-8.549601037597654	2.187774850170854E-9
1203.2682928718566	0.6144381165504456	-8.432401022338865	2.3589277198254877E-9
1213.5273326370238	0.6247356534004211	-8.31520100708008	2.5434703232463107E-9
1223.786372402191	0.6350388526916504	-8.198000991821289	2.7424498227901495E-9
1234.045412167358	0.6453397870063782	-8.0808009765625	2.9569957593622576E-9
1244.3044519325254	0.6556301116943359	-7.963600961303712	3.1883260476206488E-9
1254.5634916976928	0.6659014225006104	-7.84640094604492	3.4377545254926645E-9
1264.82253146286	0.676145076751709	-7.729200930786135	3.7066951730224673E-9
1275.081571228027	0.6863521337509155	-7.612000915527343	3.9966754350473366E-9
1285.3406109931943	0.6965137124061584	-7.4948009002685545	4.3093413282235815E-9
1295.5996507583616	0.7066206932067871	-7.377600885009766	4.6464689873459974E-9
1305.8586905235288	0.7166637778282166	-7.260400869750974	5.009969328284569E-9
1316.1177302886963	0.726633608341217	-7.143200854492189	5.40190647768668E-9
1326.3767700538633	0.7365210056304932	-7.026000839233401	5.824506210672098E-9
1336.6358098190306	0.7463163137435913	-6.908800823974609	6.2801674971524335E-9
1346.8948495841978	0.756010115146637	-6.79160080871582	6.771474492239804E-9
1357.153889349365	0.7655930519104004	-6.674400793457028	7.3012174084396975E-9
1367.4129291145323	0.7750557661056519	-6.5572007781982435	7.872402285613589E-9
1377.6719688796995	0.7843890190124512	-6.440000762939455	8.488274971796272E-9
1387.9310086448668	0.7935835719108582	-6.322800747680663	9.15232511999875E-9
1398.190048410034	0.8026305437088013	-6.205600732421875	9.868325712147907E-9
1408.4490881752013	0.8115211129188538	-6.088400717163083	1.0640339276335453E-8
1418.7081279403685	0.8202466368675232	-5.971200701904298	1.1472752525776286E-8
1428.9671677055355	0.8287988901138306	-5.854000686645509	1.2370282576057434E-8
1439.226207470703	0.837169885635376	-5.7368006713867175	1.3338028459486395E-8
1449.4852472358702	0.8411514163017273	-5.619600656127929	1.4381482671410595E-8
1459.7442870010375	0.8411514163017273	-5.502400640869141	1.5506568473711013E-8
1470.0033267662047	0.8411514163017273	-5.385200625610352	1.6719674533760553E-8
1480.2623665313718	0.8411514163017273	-5.268000610351564	1.8027680681598213E-8
1490.521406296539	0.8411514163017273	-5.150800595092772	1.9438012088812684E-8
1500.7804460617065	0.8411514163017273	-5.033600579833983	2.0958676572035984E-8
1511.0394858268737	0.8411514163017273	-4.916400564575195	2.2598312554578115E-8
1521.298525592041	0.8411514163017273	-4.7992005493164065	2.436621215906598E-8
1531.557565357208	0.8411514163017273	-4.682000534057618	2.627241713071271E-8
1541.8166051223752	0.8411514163017273	-4.56480051879883	2.8327747259027092E-8
1552.0756448875425	0.8411514163017273	-4.447600503540038	3.054388031387134E-8
1562.3346846527097	0.8411514163017273	-4.330400488281249	3.293337158538634E-8
1572.5937244178772	0.8411514163017273	-4.213200473022461	3.550979954525246E-8
1582.8527641830442	0.8411514163017273	-4.096000457763672	3.8287783610257975E-8
1593.1118039482114	0.8411514163017273	-3.978800442504884	4.128310138185043E-8
1603.3708437133787	0.8411514163017273	-3.861600427246092	4.4512749042269206E-8
1613.629883478546	0.8411514163017273	-3.7444004119873036	4.79950443832422E-8
1623.8889232437132	0.8411514163017273	-3.6272003967285187	5.1749779572674015E-8
1634.1479630088804	0.8411514163017273	-3.5100003814697267	5.579824247092802E-8
1644.4070027740474	0.8411514163017273	-3.3928003662109383	6.016342979364708E-8
1654.666042539215	0.8411514163017273	-3.2756003509521463	6.487010750788613E-8
1664.9250823043824	0.8411514163017273	-3.158400335693358	6.994500267865078E-8
1675.1841220695494	0.8411514163017273	-3.041200320434573	7.541689939216667E-8
1685.4431618347169	0.8411514163017273	-2.924000305175781	8.131689099855066E-8
1695.702201599884	0.8411514163017273	-2.8068002899169926	8.76784369552297E-8
1705.961241365051	0.8411514163017273	-2.6896002746582006	9.453766125488983E-8
1716.2202811302184	0.8411514163017273	-2.572400259399412	1.0193348742859598E-7
1726.4793208953854	0.8411514163017273	-2.4552002441406273	1.0990790855203159E-7
1736.7383606605529	0.8411514163017273	-2.3380002288818353	1.1850617198660984E-7
1746.99740042572	0.8411514163017273	-2.220800213623047	1.2777709912370483E-7
1757.256440190887	0.8411514163017273	-2.1036001983642585	1.3777329854747222E-7
1767.5154799560544	0.8411514163017273	-1.9864001831054665	1.485515355170719E-7
1777.7745197212214	0.8411514163017273	-1.8692001678466816	1.6017295934034337E-7
1788.0335594863893	0.8411514163017273	-1.7520001525878897	1.727035368048746E-7
1798.2925992515563	0.8411514163017273	-1.6348001373291012	1.8621439323851519E-7
1808.5516390167234	0.8411514163017273	-1.5176001220703128	2.0078223883501778E-7
1818.8106787818908	0.8411514163017273	-1.4004001068115208	2.164897381362607E-7
1829.0697185470578	0.8411514163017273	-1.283200091552736	2.334260784664366E-7
1839.3287583122253	0.8411514163017273	-1.1660000762939475	2.5168736783598433E-7
1849.5877980773923	0.8411514163017273	-1.0488000610351556	2.7137727443005133E-7
1859.8468378425594	0.8411514163017273	-0.9316000457763671	2.9260755241011793E-7
1870.1058776077268	0.8411514163017273	-0.8144000305175751	3.154986814024596E-7
1880.3649173728938	0.8411514163017273	-0.6972000152587903	3.4018063388430164E-7
1890.6239571380613	0.8411514163017273	-0.5800000000000018	3.6679350046142645E-7
1900.8829969032283	0.8411514163017273	-0.46279998474120987	3.9548834251945664E-7
1911.1420366683958	0.8411514163017273	-0.34559996948242144	4.2642801645342843E-7
1921.4010764335633	0.8411514163017273	-0.22839995422363302	4.597881400059123E-7
1931.6601161987303	0.8411514163017273	-0.11119993896484459	4.957580586051336E-7
1941.9191559638978	0.8411514163017273	0.006000076293943835	5.345419822333497E-7
1952.1781957290648	0.8411514163017273	0.12320009155273581	5.763600370300992E-7
1962.4372354942318	0.8411514163017273	0.24040010681152424	6.214496011125448E-7
1972.6962752593993	0.8411514163017273	0.35760012207031266	6.700665835523978E-7
1982.9553150245663	0.8411514163017273	0.4748001373291011	7.224869023048086E-7
1993.2143547897338	0.8411514163017273	0.5920001525878895	7.790081895109324E-7
2003.4733945549008	0.8411514163017273	0.7092001678466779	8.399511557399819E-7
2013.7324343200678	0.8411514163017273	0.8264001831054699	9.056618637259817E-7
2023.9914740852353	0.8411514163017273	0.9436001983642583	9.765132062966586E-7
2034.2505138504023	0.8411514163017273	1.0608002136230468	1.052907350640453E-6
2044.5095536155702	0.8411514163017273	1.1780002288818352	1.1352778983564349E-6
2054.7685933807375	0.8411514163017273	1.2952002441406236	1.2240924434081535E-6
2065.0276331459045	0.8411514163017273	1.4124002593994156	1.3198549595472286E-6
2075.286672911072	0.8411514163017273	1.529600274658204	1.4231093246053206E-6
2085.545712676239	0.8411514163017273	1.6468002899169925	1.534441253170371E-6
2095.8047524414064	0.8411514163017273	1.7640003051757809	1.65448295774695E-6
2106.0637922065735	0.8411514163017273	1.8812003204345693	1.7839156498666853E-6
2116.3228319717405	0.8411514163017273	1.9984003356933613	1.923473973874934E-6
2126.581871736908	0.8411514163017273	2.1156003509521497	2.073950327030616E-6
2136.840911502075	0.8411514163017273	2.2328003662109346	2.2361987248586956E-6
2147.0999512672424	0.8411514163017273	2.3500003814697266	2.4111395759973675E-6
2157.3589910324094	0.8411514163017273	2.467200396728515	2.5997665034083184E-6
2167.618030797577	0.8411514163017273	2.584400411987307	2.8031502097292105E-6
2177.8770705627444	0.8411514163017273	2.7016004272460954	3.022444616362918E-6
2188.1361103279114	0.8411514163017273	2.8188004425048803	3.258895048929844E-6
2198.395150093079	0.8411514163017273	2.9360004577636722	3.5138427847414277E-6
2208.654189858246	0.8411514163017273	3.0532004730224607	3.7887361941102426E-6
2218.913229623413	0.8411514163017273	3.170400488281249	4.0851341509551276E-6
2229.1722693885804	0.8411514163017273	3.287600503540041	4.404720129969064E-6
2239.4313091537474	0.8411514163017273	3.404800518798826	4.749307208840037E-6
2249.690348918915	0.8411514163017273	3.522000534057618	5.12085216541891E-6
2259.949388684082	0.8411514163017273	3.6392005493164064	5.521463208424393E-6
2270.208428449249	0.8411514163017273	3.756400564575195	5.9534149841056205E-6
2280.4674682144164	0.8411514163017273	3.8736005798339868	6.419158125936519E-6
2290.726507979584	0.8411514163017273	3.9908005950927716	6.921337899257196E-6
2300.9855477447513	0.8411514163017273	4.10800061035156	7.462803750968305E-6
2311.2445875099183	0.8411514163017273	4.225200625610352	8.046627954172436E-6
2321.5036272750854	0.8411514163017273	4.3424006408691405	8.676124707562849E-6
2331.762667040253	0.8411514163017273	4.459600656127932	9.35486787057016E-6
2342.02170680542	0.8411514163017273	4.576800671386717	1.0086712791235186E-5
2352.2807465705873	0.8411514163017273	4.694000686645506	1.087580676539801E-5
2362.5397863357543	0.8411514163017273	4.811200701904298	1.1726632692443673E-5
2372.7988261009214	0.8411514163017273	4.928400717163086	1.2644018170249183E-5
2383.057865866089	0.8411514163017273	5.045600732421878	1.3633176422445104E-5
2393.316905631256	0.8411514163017273	5.162800747680659	1.4699712664878462E-5
2403.5759453964233	0.8411514163017273	5.280000762939455	1.5849684132263064E-5
2413.834985161591	0.8411514163017273	5.397200778198243	1.7089618268073536E-5
2424.094024926758	0.8411514163017273	5.514400793457032	1.8426557289785706E-5
2434.3530646919253	0.8411514163017273	5.63160080871582	1.9868080926244147E-5
2444.6121044570923	0.8411514163017273	5.748800823974609	2.1422372810775414E-5
2454.8711442222598	0.8411514163017273	5.866000839233397	2.309825867996551E-5
2465.130183987427	0.8411514163017273	5.983200854492193	2.490525548637379E-5
2475.389223752594	0.8411514163017273	6.100400869750974	2.6853604140342213E-5
2485.6482635177613	0.8411514163017273	6.217600885009762	2.8954371373401955E-5
2495.9073032829283	0.8411514163017273	6.334800900268558	3.1219478842103854E-5
2506.1663430480958	0.8411514163017273	6.452000915527346	3.3661795896478E-5
2516.425382813263	0.8411514163017273	6.569200930786135	3.629516140790656E-5
2526.68442257843	0.8411514163017273	6.686400946044923	3.91345311072655E-5
2536.9434623435973	0.8411514163017273	6.803600961303712	4.219601760269143E-5
2547.2025021087647	0.8411514163017273	6.9208009765625	4.549701407086104E-5
2557.461541873932	0.8411514163017273	7.0380009918212885	4.905622699880041E-5
2567.7205816390992	0.8411514163017273	7.155201007080084	5.289386535878293E-5
2577.9796214042663	0.8411514163017273	7.272401022338865	5.7031717005884275E-5
2588.2386611694337	0.8411514163017273	7.389601037597654	6.149327236926183E-5
2598.4977009346007	0.8411514163017273	7.506801052856449	6.63038226775825E-5
2608.756740699768	0.8411514163017273	7.624001068115231	7.149068551370874E-5
2619.0157804649352	0.8411514163017273	7.741201083374026	7.708329212618992E-5
2629.2748202301023	0.8411514163017273	7.8584010986328146	8.311340934596956E-5
2639.5338599952697	0.8411514163017273	7.975601113891596	8.961520507000387E-5
2649.7928997604367	0.8411514163017273	8.092801129150391	9.662559750722721E-5
2660.051939525604	0.8411514163017273	8.21000114440918	1.0418437159387395E-4
2670.3109792907717	0.8411514163017273	8.327201159667975	1.1233441182412207E-4
2680.5700190559387	0.8411514163017273	8.444401174926757	1.2112197146052495E-4
2690.829058821106	0.8411514163017273	8.561601190185545	1.305969781242311E-4
2701.088098586273	0.8411514163017273	8.67880120544434	1.4081306289881468E-4
2711.3471383514407	0.8411514163017273	8.796001220703122	1.5182823699433357E-4
2721.6061781166077	0.8411514163017273	8.913201235961917	1.6370501543860883E-4
2731.8652178817747	0.8411514163017273	9.030401251220706	1.765107735991478E-4
2742.124257646942	0.8411514163017273	9.147601266479487	1.9031816918868572E-4
2752.383297412109	0.8411514163017273	9.264801281738283	2.0520552061498165E-4
2762.6423371772767	0.8411514163017273	9.382001296997071	2.2125727264210582E-4
2772.9013769424437	0.8411514163017273	9.49920131225586	2.3856463667470962E-4
2783.1604167076107	0.8411514163017273	9.616401327514648	2.572255034465343E-4
2793.4194564727786	0.8411514163017273	9.733601342773436	2.77345854556188E-4
2803.6784962379456	0.8411514163017273	9.850801358032232	2.990397915709764E-4
2813.937536003113	0.8411514163017273	9.968001373291013	3.224303654860705E-4
2824.19657576828	0.8411514163017273	10.085201388549809	3.476501733530313E-4
2834.455615533447	0.8411514163017273	10.202401403808597	3.748422604985535E-4
2844.7146552986146	0.8411514163017273	10.319601419067379	4.04160819016397E-4
2854.9736950637816	0.8411514163017273	10.436801434326174	4.357722937129438E-4
2865.232734828949	0.8411514163017273	10.554001449584963	4.698554112110287E-4
2875.491774594116	0.8411514163017273	10.671201464843751	5.066035664640367E-4
2885.750814359283	0.8411514163017273	10.78840148010254	5.462251137942076E-4
2896.0098541244506	0.8411514163017273	10.905601495361328	5.889445310458541E-4
2906.2688938896176	0.8411514163017273	11.022801510620116	6.350039038807154E-4
2916.5279336547846	0.8411514163017273	11.140001525878905	6.846642354503274E-4
2926.7869734199526	0.8411514163017273	11.2572015411377	7.38206785172224E-4
2937.0460131851196	0.8411514163017273	11.374401556396489	7.959348149597645E-4
2947.305052950287	0.8411514163017273	11.49160157165527	8.58175742905587E-4
2957.564092715454	0.8411514163017273	11.608801586914065	9.252810850739479E-4
2967.823132480621	0.8411514163017273	11.726001602172854	9.97631112113595E-4
2978.0821722457886	0.8411514163017273	11.843201617431642	0.0010756351985037327
2988.3412120109556	0.8411514163017273	11.96040163269043	0.0011597350239753723
2998.600251776123	0.8411514163017273	12.07760164794922	0.0012504060287028551
3008.85929154129	0.8411514163017273	12.194801663208008	0.0013481612550094724
3019.118331306457	0.8411514163017273	12.312001678466796	0.0014535532100126147
3029.3773710716246	0.8411514163017273	12.429201693725592	0.001567178638651967
3039.6364108367916	0.8411514163017273	12.546401708984373	0.0016896777087822556
3049.8954506019595	0.8411514163017273	12.663601724243161	0.0018217433243989944
3060.1544903671265	0.8411514163017273	12.780801739501957	0.0019641208928078413
3070.4135301322935	0.8411514163017273	12.898001754760738	0.002117614261806011
3080.672569897461	0.8411514163017273	13.015201770019534	0.0022830890957266092
3090.931609662628	0.8411514163017273	13.132401785278322	0.0024614785797894
3101.1906494277955	0.8411514163017273	13.24960180053711	0.0026537880767136812
3111.4496891929625	0.8411514163017273	13.366801815795899	0.002861102344468236
3121.7087289581295	0.8411514163017273	13.484001831054687	0.0030845850706100464
3131.967768723297	0.8411514163017273	13.601201846313483	0.003325495170429349
3142.226808488464	0.8411514163017273	13.718401861572264	0.0035851867869496346
3152.4858482536315	0.8411514163017273	13.835601876831053	0.0038651186041533947
3162.7448880187985	0.8411514163017273	13.952801892089848	0.004166861996054649
3173.003927783966	0.8411514163017273	14.07000190734863	0.0044921082444489
3183.2629675491335	0.8411514163017273	14.187201922607425	0.004842680413275957
3193.5220073143005	0.8411514163017273	14.304401937866214	0.005220543127506971
3203.781047079468	0.8411514163017273	14.421601953124995	0.005627803038805723
3214.040086844635	0.8411514163017273	14.53880196838379	0.006066736299544573
3224.299126609802	0.8411514163017273	14.656001983642579	0.006539790891110897
3234.5581663749695	0.8411514163017273	14.773201998901374	0.007049601059406996
3244.8172061401365	0.8411514163017273	14.890402014160156	0.007599001284688711
3255.076245905304	0.8411514163017273	15.007602029418944	0.008191041648387909
3265.335285670471	0.8411514163017273	15.12480204467774	0.008829002268612385
3275.594325435638	0.8411514163017273	15.242002059936521	0.009516417048871517
3285.8533652008055	0.8411514163017273	15.359202075195316	0.010257069952785969
3296.112404965973	0.8411514163017273	15.476402090454105	0.011055044829845428
3306.3714447311404	0.8411514163017273	15.593602105712886	0.011914725415408611
3316.6304844963074	0.8411514163017273	15.710802120971682	0.012840822339057922
3326.8895242614744	0.8411514163017273	15.82800213623047	0.013838397338986397
3337.148564026642	0.8411514163017273	15.945202151489259	0.014912884682416916
3347.407603791809	0.8411514163017273	16.062402166748047	0.016070129349827766
3357.6666435569764	0.8411514163017273	16.179602182006835	0.017316361889243126
3367.9256833221434	0.8411514163017273	16.296802197265624	0.018658343702554703
3378.1847230873104	0.8411514163017273	16.414002212524412	0.02010323479771614
3388.443762852478	0.8411514163017273	16.531202227783208	0.021658802404999733
3398.702802617645	0.8411514163017273	16.648402243041996	0.023333299905061722
3408.9618423828124	0.8411514163017273	16.765602258300778	0.025135554373264313
3419.22088214798	0.8411514163017273	16.882802273559573	0.027075108140707016
3429.479921913147	0.8411514163017273	17.00000228881836	0.02916203811764717
3439.7389616783144	0.8411514163017273	17.11720230407715	0.03140725567936897
3449.9980014434814	0.8411514163017273	17.23440231933594	0.03382226079702377
3460.257041208649	0.8411514163017273	17.351602334594727	0.03641949221491814
3470.516080973816	0.8411514163017273	17.468802349853515	0.03921204060316086
3480.775120738983	0.8411514163017273	17.586002365112304	0.042214035987854004
3491.0341605041503	0.8411514163017273	17.7032023803711	0.04544037953019142
3501.2932002693174	0.8411514163017273	17.82040239562988	0.04890688881278038
3511.552240034485	0.8411514163017273	17.93760241088867	0.05263054743409157
3521.811279799652	0.8411514163017273	18.054802426147464	0.05662911385297775
3532.070319564819	0.8411514163017273	18.172002441406246	0.06092166155576706
3542.3293593299863	0.8411514163017273	18.28920245666504	0.06552806496620178
3552.588399095154	0.8411514163017273	18.40640247192383	0.07046959549188614
3562.8474388603213	0.8411514163017273	18.523602487182618	0.07576844841241837
3573.1064786254883	0.8411514163017273	18.640802502441407	0.08144789934158325
3583.3655183906553	0.8411514163017273	18.758002517700195	0.08753266930580139
3593.624558155823	0.8411514163017273	18.87520253295899	0.09404819458723068
3603.88359792099	0.8411514163017273	18.992402548217772	0.10102144628763199
3614.1426376861573	0.8411514163017273	19.10960256347656	0.10847996920347214
3624.4016774513243	0.8411514163017273	19.226802578735356	0.11645280569791794
3634.6607172164913	0.8411514163017273	19.344002593994137	0.12496935576200485
3644.919756981659	0.8411514163017273	19.461202609252933	0.13406036794185638
3655.178796746826	0.8411514163017273	19.57840262451172	0.14375679194927216
3665.4378365119933	0.8411514163017273	19.695602639770502	0.1540900021791458
3675.6968762771608	0.8411514163017273	19.812802655029298	0.1650921106338501
3685.9559160423278	0.8411514163017273	19.930002670288086	0.17679445445537567
3696.2149558074952	0.8411514163017273	20.047202685546882	0.18922878801822662
3706.473995572662	0.8411514163017273	20.164402700805663	0.20242533087730408
3716.7330353378293	0.8411514163017273	20.28160271606445	0.21641391515731812
3726.9920751029968	0.8411514163017273	20.398802731323247	0.23122185468673706
3737.251114868164	0.8411514163017273	20.51600274658203	0.2468751072883606
3747.5101546333317	0.8411514163017273	20.633202761840824	0.2633960545063019
3757.7691943984983	0.8411514163017273	20.750402777099612	0.2808033525943756
3768.0282341636657	0.8411514163017273	20.867602792358394	0.29911214113235474
3778.2872739288323	0.8411514163017273	20.98480280761719	0.3183310925960541
3788.5463136940007	0.8411514163017273	21.102002822875978	0.33846384286880493
3798.8053534591672	0.8411514163017273	21.219202838134766	0.3595055937767029
3809.0643932243347	0.8411514163017273	21.336402853393555	0.3814445734024048
3819.3234329895013	0.8411514163017273	21.453602868652343	0.40425869822502136
3829.5824727546687	0.8411514163017273	21.57080288391114	0.4279153645038605
3839.841512519836	0.8411514163017273	21.68800289916992	0.4523716866970062
3850.1005522850037	0.8411514163017273	21.805202914428715	0.4775708317756653
3860.359592050171	0.8411514163017273	21.922402929687504	0.5034441351890564
3870.6186318153377	0.8411514163017273	22.039602944946285	0.5299074053764343
3880.877671580505	0.8411514163017273	22.15680296020508	0.5568633675575256
3891.1367113456727	0.8411514163017273	22.27400297546387	0.5841985940933228
3901.39575111084	0.8411514163017273	22.391202990722658	0.6117865443229675
3911.6547908760067	0.8411514163017273	22.508403005981446	0.6394855380058289
3921.913830641174	0.8411514163017273	22.625603021240234	0.6671409606933594
3932.1728704063407	0.8411514163017273	22.742803036499023	0.6945881843566895
3942.431910171509	0.8411514163017273	22.86000305175781	0.721652090549469
3952.6909499366757	0.8411514163017273	22.977203067016607	0.7481529116630554
3962.949989701843	0.8411514163017273	23.094403082275388	0.7739068865776062
3973.2090294670097	0.8411514163017273	23.211603097534176	0.7987333536148071
3983.468069232177	0.8411514163017273	23.328803112792972	0.8224566578865051
3993.7271089973456	0.8411514163017273	23.44600312805176	0.8449124693870544
4003.986148762512	0.8411514163017273	23.56320314331055	0.8659539818763733
4014.2451885276796	0.8411514163017273	23.680403158569337	0.8854544162750244
4024.504228292846	0.8411514163017273	23.797603173828126	0.9033147692680359
4034.7632680580136	0.8411514163017273	23.914803189086914	0.9194651246070862
4045.022307823181	0.8411514163017273	24.032003204345703	0.933870255947113
4055.2813475883486	0.8411514163017273	24.149203219604498	0.9465293288230896
4065.540387353515	0.8411514163017273	24.26640323486328	0.9574780464172363
4075.7994271186826	0.8411514163017273	24.383603250122068	0.9667856097221375
4086.058466883849	0.8411514163017273	24.500803265380863	0.9726797938346863
4096.317506649018	0.8411514163017273	24.618003280639645	0.9751734733581543
4106.576546414184	0.8411514163017273	24.73520329589844	0.977496862411499
4116.835586179352	0.8411514163017273	24.85240331115723	0.9796560406684875
4127.094625944519	0.8411514163017273	24.96960332641601	0.9816572666168213
4137.353665709686	0.8411514163017273	25.086803341674806	0.9835071563720703
4147.612705474854	0.8411514163017273	25.204003356933594	0.9852123260498047
4157.871745240021	0.8411514163017273	25.32120337219239	0.9867795705795288
4168.130785005188	0.8411514163017273	25.43840338745117	0.9882159233093262
4178.389824770355	0.8411514163017273	25.55560340270996	0.989528238773346
4188.648864535522	0.8411514163017273	25.672803417968755	0.9907236099243164
4198.90790430069	0.8411514163017273	25.790003433227536	0.9918089509010315
4209.166944065857	0.8411514163017273	25.90720344848633	0.9927911758422852
4219.425983831024	0.8411514163017273	26.02440346374512	0.9936771392822266
4229.685023596191	0.8411514163017273	26.1416034790039	0.9944735169410706
4239.9440633613585	0.8411514163017273	26.258803494262697	0.9951868653297424
4250.203103126526	0.8411514163017273	26.376003509521485	0.9958235025405884
4260.4621428916935	0.8411514163017273	26.493203524780274	0.9963895678520203
4270.72118265686	0.8411514163017273	26.610403540039062	0.9968909621238708
4280.9802224220275	0.8411514163017273	26.72760355529785	0.9973333477973938
4291.239262187194	0.8411514163017273	26.844803570556646	0.9974686503410339
4301.498301952362	0.8411514163017273	26.962003585815427	0.9974686503410339
4311.757341717529	0.8411514163017273	27.079203601074223	0.9974686503410339
4322.0163814826965	0.8411514163017273	27.19640361633301	0.9974686503410339
4332.275421247863	0.8411514163017273	27.313603631591793	0.9974686503410339
4342.5344610130305	0.8411514163017273	27.43080364685059	0.9974686503410339
4352.793500778198	0.8411514163017273	27.548003662109377	0.9974686503410339
4363.0525405433655	0.8411514163017273	27.665203677368165	0.9974686503410339
4373.311580308533	0.8411514163017273	27.782403692626954	0.9974686503410339
4383.5706200736995	0.8411514163017273	27.899603707885742	0.9974686503410339
4393.829659838867	0.8411514163017273	28.01680372314453	0.9974686503410339
4404.088699604034	0.8411514163017273	28.13400373840332	0.9974686503410339
4414.347739369202	0.8411514163017273	28.251203753662114	0.9974686503410339
4424.6067791343685	0.8411514163017273	28.368403768920896	0.9974686503410339
4434.865818899536	0.8411514163017273	28.485603784179684	0.9974686503410339
4445.1248586647025	0.8411514163017273	28.60280379943848	0.9974686503410339
4455.383898429871	0.8411514163017273	28.720003814697268	0.9974686503410339
4465.6429381950375	0.8411514163017273	28.837203829956056	0.9974686503410339
4475.901977960205	0.8411514163017273	28.954403845214845	0.9974686503410339
4486.1610177253715	0.8411514163017273	29.071603860473633	0.9974686503410339
4496.420057490539	0.8411514163017273	29.18880387573242	0.9974686503410339
4506.679097255707	0.8411514163017273	29.30600389099121	0.9974686503410339
4516.938137020874	0.8411514163017273	29.423203906250006	0.9974686503410339
4527.197176786041	0.8411514163017273	29.540403921508787	0.9974686503410339
4537.456216551208	0.8411514163017273	29.657603936767575	0.9974686503410339
4547.715256316375	0.8411514163017273	29.77480395202637	0.9974686503410339
4557.974296081543	0.8411514163017273	29.892003967285152	0.9974686503410339
4568.23333584671	0.8411514163017273	30.009203982543948	0.9974686503410339
4578.492375611877	0.8411514163017273	30.126403997802736	0.9974686503410339
4588.751415377044	0.8411514163017273	30.243604013061525	0.9974686503410339
4599.010455142211	0.8411514163017273	30.360804028320313	0.9974686503410339
4609.269494907379	0.8411514163017273	30.4780040435791	0.9974686503410339
4619.528534672547	0.8411514163017273	30.595204058837897	0.9974686503410339
4629.787574437713	0.8411514163017273	30.71240407409668	0.9974686503410339
4640.046614202881	0.8411514163017273	30.829604089355467	0.9974686503410339
4650.305653968047	0.8411514163017273	30.946804104614262	0.9974686503410339
4660.564693733216	0.8411514163017273	31.064004119873044	0.9974686503410339
4670.823733498382	0.8411514163017273	31.18120413513184	0.9974686503410339
4681.08277326355	0.8411514163017273	31.298404150390628	0.9974686503410339
4691.341813028716	0.8411514163017273	31.41560416564941	0.9974686503410339
4701.600852793884	0.8411514163017273	31.532804180908204	0.9974686503410339
4711.859892559051	0.8411514163017273	31.650004196166993	0.9974686503410339
-417.65999002456664	0.0025617247447371483	-26.95000343322754	7.696066006701585E-13
-407.4009502593994	0.0025617247447371483	-26.83280341796875	7.696066006701585E-13
-397.14191049423215	0.0025617247447371483	-26.715603402709963	7.696066006701585E-13
-386.88287072906496	0.0025617247447371483	-26.59840338745117	7.696066006701585E-13
-376.6238309638977	0.0025617247447371483	-26.481203372192383	7.696066006701585E-13
-366.3647911987305	0.0025617247447371483	-26.364003356933594	7.696066006701585E-13
-356.1057514335632	0.0025617247447371483	-26.246803341674806	7.696066006701585E-13
-345.846711668396	0.0025617247447371483	-26.129603326416017	7.696066006701585E-13
-335.58767190322874	0.0025617247447371483	-26.01240331115723	7.696066006701585E-13
-325.3286321380615	0.0025617247447371483	-25.895203295898437	7.696066006701585E-13
-315.06959237289425	0.0025617247447371483	-25.77800328063965	7.696066006701585E-13
-304.81055260772706	0.0025617247447371483	-25.66080326538086	7.696066006701585E-13
-294.5515128425598	0.0025617247447371483	-25.54360325012207	7.696066006701585E-13
-284.2924730773926	0.0025617247447371483	-25.426403234863283	7.696066006701585E-13
-274.0334333122254	0.0025617247447371483	-25.30920321960449	7.696066006701585E-13
-263.7743935470581	0.0025617247447371483	-25.192003204345703	7.696066006701585E-13
-253.51535378189087	0.0025617247447371483	-25.074803189086914	7.696066006701585E-13
-243.25631401672365	0.0025617247447371483	-24.957603173828126	7.696066006701585E-13
-232.9972742515564	0.0025617247447371483	-24.840403158569337	7.696066006701585E-13
-222.73823448638916	0.0025617247447371483	-24.72320314331055	7.696066006701585E-13
-212.47919472122192	0.0025617247447371483	-24.606003128051757	7.696066006701585E-13
-202.2201549560547	0.0025617247447371483	-24.48880311279297	7.696066006701585E-13
-191.96111519088745	0.0025617247447371483	-24.37160309753418	7.696066006701585E-13
-181.7020754257202	0.0025617247447371483	-24.25440308227539	7.696066006701585E-13
-171.443035660553	0.0025617247447371483	-24.137203067016603	7.696066006701585E-13
-161.18399589538575	0.0025617247447371483	-24.02000305175781	7.696066006701585E-13
-150.9249561302185	0.0025617247447371483	-23.902803036499023	7.696066006701585E-13
-140.66591636505126	0.0025617247447371483	-23.785603021240235	7.696066006701585E-13
-130.40687659988407	0.0025617247447371483	-23.668403005981446	7.696066006701585E-13
-120.14783683471683	0.0025617247447371483	-23.551202990722658	7.696066006701585E-13
-109.88879706954953	0.0025617247447371483	-23.43400297546387	7.696066006701585E-13
-99.62975730438234	0.0025617247447371483	-23.316802960205077	7.696066006701585E-13
-89.3707175392151	0.0025617247447371483	-23.19960294494629	7.696066006701585E-13
-79.11167777404785	0.0025617247447371483	-23.0824029296875	7.696066006701585E-13
-68.85263800888066	0.0025617247447371483	-22.965202914428712	7.696066006701585E-13
-58.59359824371336	0.0025617247447371483	-22.848002899169924	7.696066006701585E-13
-48.33455847854617	0.0025617247447371483	-22.73080288391113	7.696066006701585E-13
-38.075518713378926	0.0025617247447371483	-22.613602868652343	7.696066006701585E-13
-27.81647894821168	0.0025617247447371483	-22.496402853393555	7.696066006701585E-13
-17.557439183044494	0.0025617247447371483	-22.379202838134766	7.696066006701585E-13
-7.298399417877192	0.0025617247447371483	-22.262002822875978	7.696066006701585E-13
2.9606403472900524	0.0025617247447371483	-22.14480280761719	7.696066006701585E-13
13.21968011245724	0.002609231974929571	-22.027602792358397	7.885914143912487E-13
23.478719877624485	0.0027570982929319143	-21.91040277709961	8.480993685111571E-13
33.73775964279173	0.0029133318457752466	-21.79320276184082	9.122702593344911E-13
43.99679940795892	0.003078404814004898	-21.676002746582032	9.812151091637134E-13
54.25583917312622	0.0032528159208595753	-21.558802731323244	1.0552669849062113E-12
64.51487893829346	0.003437091363593936	-21.441602716064452	1.13509202037676E-12
74.77391870346065	0.0036317873746156693	-21.324402700805663	1.2209122601802846E-12
85.0329584686279	0.003837490687146783	-21.207202685546875	1.3131717935266352E-12
95.29199823379514	0.0040548210963606834	-21.090002670288087	1.4123147096256616E-12
105.55103799896239	0.004284433554857969	-20.972802655029298	1.5191181645946017E-12
115.81007776412963	0.004527018405497074	-20.85560263977051	1.6339152253408429E-12
126.06911752929676	0.004783305339515209	-20.73840262451172	1.7573720256791603E-12
136.32815729446412	0.0050540645606815815	-20.62120260925293	1.890154699424329E-12
146.58719705963136	0.005340109579265118	-20.50400259399414	2.0330404026935867E-12
156.8462368247985	0.005642296746373177	-20.386802578735352	2.1866952693017083E-12
167.10527658996585	0.005961533635854721	-20.269602563476564	2.3518964553659316E-12
177.36431635513298	0.006298775319010019	-20.152402548217772	2.529643161608419E-12
187.62335612030023	0.00665503041818738	-20.035202532958984	2.720823566448871E-12
197.8823958854676	0.007031364366412163	-19.918002517700195	2.92643687060945E-12
208.14143565063472	0.00742889940738678	-19.800802502441407	3.147704319417244E-12
218.40047541580196	0.007848821580410004	-19.68360248718262	3.3855140912919524E-12
228.6595151809692	0.008292379789054394	-19.56640247192383	3.641420498468051E-12
238.91855494613645	0.00876089371740818	-19.44920245666504	3.916533763970165E-12
249.1775947113037	0.009255756624042988	-19.33200244140625	4.212630244637694E-12
259.43663447647094	0.009778432548046112	-19.21480242614746	4.530931185797726E-12
269.6956742416382	0.010330469347536564	-19.097602410888673	4.873323966592125E-12
279.9547140068053	0.010913499630987644	-18.980402395629884	5.2416959661627516E-12
290.2137537719727	0.011529242619872093	-18.863202380371092	5.6378235413490074E-12
300.4727935371399	0.012179511599242687	-18.746002365112304	6.06381611589768E-12
310.73183330230705	0.012866219505667686	-18.628802349853515	6.522116180462945E-12
320.9908730674743	0.013591377064585686	-18.511602334594727	7.015055203396514E-12
331.24991283264154	0.014357106760144234	-18.39440231933594	7.545186697655026E-12
341.5089525978088	0.015165644697844982	-18.27720230407715	8.115397243102507E-12
351.76799236297603	0.016019348055124283	-18.16000228881836	8.728684441905443E-12
362.0270321281433	0.01692069135606289	-18.04280227355957	9.388378963137711E-12
372.2860718933105	0.017872286960482597	-17.925602258300785	1.0097922498175649E-11
382.54511165847765	0.018876882269978523	-17.808402243041993	1.0860978783000519E-11
392.804151423645	0.01993737183511257	-17.6912022277832	1.1681766665105897E-11
403.06319118881225	0.021056801080703735	-17.574002212524412	1.2564616014287822E-11
413.3222309539794	0.022238362580537796	-17.456802197265624	1.3514189767249718E-11
423.58127071914674	0.023485425859689713	-17.339602182006836	1.45354839276024E-11
433.8403104843139	0.024801531806588173	-17.222402166748047	1.5634049610468992E-11
444.0993502494811	0.02619040012359619	-17.10520215148926	1.6815548953275083E-11
454.35839001464836	0.027655931189656258	-16.98800213623047	1.8086310227261038E-11
464.6174297798156	0.029202232137322426	-16.870802120971682	1.945321681517953E-11
474.87646954498285	0.030833613127470016	-16.753602105712893	2.0923374144388163E-11
485.1355093101501	0.032554592937231064	-16.6364020904541	2.250455377605931E-11
495.39454907531734	0.03436991944909096	-16.51920207519531	2.420541544978505E-11
505.6535888404845	0.03628455474972725	-16.402002059936525	2.6034618905157458E-11
515.9126286056519	0.03830372542142868	-16.284802044677733	2.800215614939816E-11
526.1716683708191	0.0404328815639019	-16.167602029418944	3.011835225663617E-11
536.4307081359862	0.04267773777246475	-16.050402014160156	3.239453150172267E-11
546.6897479011536	0.04504428058862686	-15.933201998901367	3.48426842933236E-11
556.9487876663206	0.04753876477479935	-15.816001983642579	3.7475911263129547E-11
567.2078274314879	0.05016772449016571	-15.698801968383789	4.030809019894832E-11
577.4668671966554	0.05293799191713333	-15.581601953125	4.3354320133914825E-11
587.7259069618224	0.05585668608546257	-15.464401937866212	4.663081032418859E-11
597.9849467269896	0.05893123894929886	-15.347201922607422	5.01547692266513E-11
608.2439864921569	0.0621693879365921	-15.230001907348633	5.3945181655024044E-11
618.5030262573241	0.06557921320199966	-15.112801892089843	5.802203162375008E-11
628.7620660224914	0.0691690444946289	-14.995601876831056	6.24069684818096E-11
639.0211057876586	0.07294761389493942	-14.878401861572266	6.712330691271973E-11
649.2801455528258	0.07692393660545349	-14.761201846313476	7.219602693453453E-11
659.5391853179931	0.08110737800598145	-14.644001831054688	7.765221798905486E-11
669.7982250831601	0.08550763130187988	-14.5268018157959	8.352063485261851E-11
680.0572648483273	0.09013468772172928	-14.40960180053711	8.983258581451992E-11
690.3163046134948	0.09499888867139816	-14.29240178527832	9.662159961010275E-11
700.5753443786621	0.10011086612939835	-14.17520177001953	1.0392364746536487E-10
710.8343841438293	0.1054815948009491	-14.058001754760744	1.1177747616386569E-10
721.0934239089963	0.1111222505569458	-13.940801739501953	1.2022494111363358E-10
731.3524636741636	0.1170443519949913	-13.823601724243165	1.2931078430256093E-10
741.6115034393308	0.12325964868068695	-13.706401708984375	1.3908318940991649E-10
751.8705432044983	0.1297801285982132	-13.589201693725586	1.4959422589555516E-10
762.1295829696655	0.13661792874336243	-13.472001678466798	1.6089962695531312E-10
772.3886227348326	0.14378538727760315	-13.354801663208008	1.7305934463252015E-10
782.6476624999998	0.15129494667053223	-13.23760164794922	1.8613821595181435E-10
792.906702265167	0.1591590940952301	-13.120401632690431	2.002052967853274E-10
803.1657420303343	0.16739040613174438	-13.00320161743164	2.153355271872215E-10
813.4247817955018	0.17600122094154358	-12.886001602172852	2.3160917628217703E-10
823.6838215606688	0.18500393629074097	-12.768801586914062	2.491127304438123E-10
833.942861325836	0.19441066682338715	-12.651601571655274	2.6793900431698603E-10
844.2019010910033	0.20423325896263123	-12.534401556396485	2.8818814001851933E-10
854.4609408561705	0.2144831418991089	-12.417201541137695	3.099674961148935E-10
864.7199806213378	0.2251712530851364	-12.300001525878907	3.3339309091218183E-10
874.979020386505	0.23630790412425995	-12.182801510620116	3.585888252999325E-10
885.2380601516722	0.24790263175964355	-12.06560149536133	3.8568859217491536E-10
895.4970999168395	0.25996410846710205	-11.94840148010254	4.148364984857267E-10
905.7561396820067	0.2724999785423279	-11.83120146484375	4.461870872773943E-10
916.015179447174	0.2855164706707001	-11.714001449584961	4.79907114048217E-10
926.274219212341	0.29457300901412964	-11.596801434326172	5.161753247051593E-10
936.5332589775085	0.30374574661254883	-11.479601419067384	5.551845649875986E-10
946.7922987426757	0.313136488199234	-11.362401403808594	5.97142224556535E-10
957.051338507843	0.3227456212043762	-11.245201388549804	6.422703480168934E-10
967.3103782730102	0.3325730860233307	-11.128001373291017	6.908089655865979E-10
977.5694180381772	0.342618465423584	-11.010801358032227	7.430158710519663E-10
987.8284578033445	0.3528808653354645	-10.89360134277344	7.991681760799452E-10
998.0874975685119	0.36335891485214233	-10.776401327514648	8.595641975972512E-10
1008.3465373336792	0.37405064702033997	-10.65920131225586	9.245244569910938E-10
1018.6055770988464	0.38495364785194397	-10.542001296997071	9.943940115775263E-10
1028.8646168640134	0.3960649073123932	-10.424801281738283	1.0695445640251933E-9
1039.1236566291807	0.4073808193206787	-10.307601266479491	1.1503737962215155E-9
1049.382696394348	0.4188970923423767	-10.190401251220703	1.2373116975439302E-9
1059.6417361595152	0.430608868598938	-10.073201235961914	1.3308196766814717E-9
1069.9007759246826	0.4425104558467865	-9.956001220703126	1.4313944474153573E-9
1080.1598156898497	0.4545955955982208	-9.838801205444337	1.5395700270204316E-9
1090.418855455017	0.4668571949005127	-9.721601190185545	1.6559207338673332E-9
1100.6778952201842	0.47928738594055176	-9.604401174926757	1.7810645180915685E-9
1110.9369349853514	0.49187761545181274	-9.487201159667972	1.9156671804410053E-9
1121.1959747505186	0.5046184062957764	-9.37000114440918	2.0604407069413355E-9
1131.455014515686	0.5174995064735413	-9.252801129150392	2.2161557033939516E-9
1141.7140542808531	0.5305100083351135	-9.1356011138916	2.3836383977737796E-9
1151.9730940460204	0.5436376333236694	-9.018401098632811	2.563778300768149E-9
1162.2321338111876	0.5568698644638062	-8.901201083374026	2.7575322025796822E-9
1172.4911735763549	0.5701929926872253	-8.784001068115234	2.9659286138183916E-9
1182.7502133415219	0.5835926532745361	-8.666801052856446	3.1900744268398284E-9
1193.0092531066894	0.5970534682273865	-8.549601037597654	3.4311615770832304E-9
1203.2682928718566	0.6105594635009766	-8.432401022338865	3.6904665989823116E-9
1213.5273326370238	0.624093770980835	-8.31520100708008	3.969368389533656E-9
1223.786372402191	0.6376387476921082	-8.198000991821289	4.2693475421629046E-9
1234.045412167358	0.6511761546134949	-8.0808009765625	4.591997004865789E-9
1244.3044519325254	0.6646870374679565	-7.963600961303712	4.93903051790312E-9
1254.5634916976928	0.6781517863273621	-7.84640094604492	5.312292383763406E-9
1264.82253146286	0.6915504336357117	-7.729200930786135	5.713761019876529E-9
1275.081571228027	0.7033684849739075	-7.612000915527343	6.1455702748958174E-9
1285.3406109931943	0.7125070691108704	-7.4948009002685545	6.610012981411728E-9
1295.5996507583616	0.7215885519981384	-7.377600885009766	7.109556943163398E-9
1305.8586905235288	0.730605959892273	-7.260400869750974	7.646851152287581E-9
1316.1177302886963	0.7395521402359009	-7.143200854492189	8.224750658314406E-9
1326.3767700538633	0.7484056949615479	-7.026000839233401	8.846324561773145E-9
1336.6358098190306	0.7566542625427246	-6.908800823974609	9.514875998206662E-9
1346.8948495841978	0.7648218870162964	-6.79160080871582	1.0233948799509562E-8
1357.153889349365	0.77290278673172	-6.674400793457028	1.1007363909243395E-8
1367.4129291145323	0.7808911204338074	-6.5572007781982435	1.1839230040777693E-8
1377.6719688796995	0.7887812256813049	-6.440000762939455	1.2733965881750464E-8
1387.9310086448668	0.7965675592422485	-6.322800747680663	1.3696316969458167E-8
1398.190048410034	0.8042445778846741	-6.205600732421875	1.4731396547063014E-8
1408.4490881752013	0.8118067979812622	-6.088400717163083	1.584469977444769E-8
1418.7081279403685	0.8187211751937866	-5.971200701904298	1.7042145472601078E-8
1428.9671677055355	0.8246457576751709	-5.854000686645509	1.8330080564510354E-8
1439.226207470703	0.8304862976074219	-5.7368006713867175	1.9715349353077727E-8
1449.4852472358702	0.8362403512001038	-5.619600656127929	2.1205307731975154E-8
1459.7442870010375	0.8403162360191345	-5.502400640869141	2.2807869370922162E-8
1470.0033267662047	0.8403162360191345	-5.385200625610352	2.453154657189316E-8
1480.2623665313718	0.8403162360191345	-5.268000610351564	2.6385482243540537E-8
1490.521406296539	0.8403162360191345	-5.150800595092772	2.837952806089561E-8
1500.7804460617065	0.8403162360191345	-5.033600579833983	3.052426933436436E-8
1511.0394858268737	0.8403162360191345	-4.916400564575195	3.283110672214207E-8
1521.298525592041	0.8403162360191345	-4.7992005493164065	3.5312268664711155E-8
1531.557565357208	0.8403162360191345	-4.682000534057618	3.798094283524733E-8
1541.8166051223752	0.8403162360191345	-4.56480051879883	4.085129745590166E-8
1552.0756448875425	0.8403162360191345	-4.447600503540038	4.39385878792109E-8
1562.3346846527097	0.8403162360191345	-4.330400488281249	4.725918145709329E-8
1572.5937244178772	0.8403162360191345	-4.213200473022461	5.0830724518391435E-8
1582.8527641830442	0.8403162360191345	-4.096000457763672	5.467218144872277E-8
1593.1118039482114	0.8403162360191345	-3.978800442504884	5.8803962588172E-8
1603.3708437133787	0.8403162360191345	-3.861600427246092	6.324799528556468E-8
1613.629883478546	0.8403162360191345	-3.7444004119873036	6.802787311244174E-8
1623.8889232437132	0.8403162360191345	-3.6272003967285187	7.316899086617923E-8
1634.1479630088804	0.8403162360191345	-3.5100003814697267	7.869862628240298E-8
1644.4070027740474	0.8403162360191345	-3.3928003662109383	8.46461745140914E-8
1654.666042539215	0.8403162360191345	-3.2756003509521463	9.104318365871222E-8
1664.9250823043824	0.8403162360191345	-3.158400335693358	9.792365318617158E-8
1675.1841220695494	0.8403162360191345	-3.041200320434573	1.0532409078223282E-7
1685.4431618347169	0.8403162360191345	-2.924000305175781	1.1328382498732026E-7
1695.702201599884	0.8403162360191345	-2.8068002899169926	1.2184507625079277E-7
1705.961241365051	0.8403162360191345	-2.6896002746582006	1.310533690457305E-7
1716.2202811302184	0.8403162360191345	-2.572400259399412	1.4095752476350754E-7
1726.4793208953854	0.8403162360191345	-2.4552002441406273	1.516102088316984E-7
1736.7383606605529	0.8403162360191345	-2.3380002288818353	1.6306793781950546E-7
1746.99740042572	0.8403162360191345	-2.220800213623047	1.7539157681767392E-7
1757.256440190887	0.8403162360191345	-2.1036001983642585	1.8864653839045786E-7
1767.5154799560544	0.8403162360191345	-1.9864001831054665	2.0290325153382582E-7
1777.7745197212214	0.8403162360191345	-1.8692001678466816	2.1823738904913625E-7
1788.0335594863893	0.8403162360191345	-1.7520001525878897	2.3473037913390726E-7
1798.2925992515563	0.8403162360191345	-1.6348001373291012	2.524697890748939E-7
1808.5516390167234	0.8403162360191345	-1.5176001220703128	2.7154985104971274E-7
1818.8106787818908	0.8403162360191345	-1.4004001068115208	2.9207183160906425E-7
1829.0697185470578	0.8403162360191345	-1.283200091552736	3.1414475643032347E-7
1839.3287583122253	0.8403162360191345	-1.1660000762939475	3.3788580822147196E-7
1849.5877980773923	0.8403162360191345	-1.0488000610351556	3.63421065685543E-7
1859.8468378425594	0.8403162360191345	-0.9316000457763671	3.9088612879822904E-7
1870.1058776077268	0.8403162360191345	-0.8144000305175751	4.2042680092890805E-7
1880.3649173728938	0.8403162360191345	-0.6972000152587903	4.5219996991363587E-7
1890.6239571380613	0.8403162360191345	-0.5800000000000018	4.863743470195914E-7
1900.8829969032283	0.8403162360191345	-0.46279998474120987	5.231314048614877E-7
1911.1420366683958	0.8403162360191345	-0.34559996948242144	5.626663437396928E-7
1921.4010764335633	0.8403162360191345	-0.22839995422363302	6.051890295566409E-7
1931.6601161987303	0.8403162360191345	-0.11119993896484459	6.509253580588847E-7
1941.9191559638978	0.8403162360191345	0.006000076293943835	7.001181074883789E-7
1952.1781957290648	0.8403162360191345	0.12320009155273581	7.530285870416265E-7
1962.4372354942318	0.8403162360191345	0.24040010681152424	8.099376600512187E-7
1972.6962752593993	0.8403162360191345	0.35760012207031266	8.711475629752385E-7
1982.9553150245663	0.8403162360191345	0.4748001373291011	9.369832696393132E-7
1993.2143547897338	0.8403162360191345	0.5920001525878895	1.0077944807562744E-6
2003.4733945549008	0.8403162360191345	0.7092001678466779	1.0839570450116298E-6
2013.7324343200678	0.8403162360191345	0.8264001831054699	1.1658755738608306E-6
2023.9914740852353	0.8403162360191345	0.9436001983642583	1.2539850331449998E-6
2034.2505138504023	0.8403162360191345	1.0608002136230468	1.348753130514524E-6
2044.5095536155702	0.8403162360191345	1.1780002288818352	1.4506831575999968E-6
2054.7685933807375	0.8403162360191345	1.2952002441406236	1.5603164911226486E-6
2065.0276331459045	0.8403162360191345	1.4124002593994156	1.678235207691614E-6
2075.286672911072	0.8403162360191345	1.529600274658204	1.8050653807222261E-6
2085.545712676239	0.8403162360191345	1.6468002899169925	1.9414806047279853E-6
2095.8047524414064	0.8403162360191345	1.7640003051757809	2.0882050648651784E-6
2106.0637922065735	0.8403162360191345	1.8812003204345693	2.246018084406387E-6
2116.3228319717405	0.8403162360191345	1.9984003356933613	2.415757762719295E-6
2126.581871736908	0.8403162360191345	2.1156003509521497	2.5983249543060083E-6
2136.840911502075	0.8403162360191345	2.2328003662109346	2.7946898626396433E-6
2147.0999512672424	0.8403162360191345	2.3500003814697266	3.0058940865274053E-6
2157.3589910324094	0.8403162360191345	2.467200396728515	3.233059715057607E-6
2167.618030797577	0.8403162360191345	2.584400411987307	3.4773936476995004E-6
2177.8770705627444	0.8403162360191345	2.7016004272460954	3.740192141776788E-6
2188.1361103279114	0.8403162360191345	2.8188004425048803	4.0228519537777174E-6
2198.395150093079	0.8403162360191345	2.9360004577636722	4.326872385718161E-6
2208.654189858246	0.8403162360191345	3.0532004730224607	4.6538693823094945E-6
2218.913229623413	0.8403162360191345	3.170400488281249	5.005577804695349E-6
2229.1722693885804	0.8403162360191345	3.287600503540041	5.3838666644878685E-6
2239.4313091537474	0.8403162360191345	3.404800518798826	5.790743671241216E-6
2249.690348918915	0.8403162360191345	3.522000534057618	6.228370239114156E-6
2259.949388684082	0.8403162360191345	3.6392005493164064	6.699068308080314E-6
2270.208428449249	0.8403162360191345	3.756400564575195	7.205339898064267E-6
2280.4674682144164	0.8403162360191345	3.8736005798339868	7.749870746920351E-6
2290.726507979584	0.8403162360191345	3.9908005950927716	8.335555321536958E-6
2300.9855477447513	0.8403162360191345	4.10800061035156	8.965501365310047E-6
2311.2445875099183	0.8403162360191345	4.225200625610352	9.643052180763334E-6
2321.5036272750854	0.8403162360191345	4.3424006408691405	1.0371808457421139E-5
2331.762667040253	0.8403162360191345	4.459600656127932	1.1155638276250102E-5
2342.02170680542	0.8403162360191345	4.576800671386717	1.1998708032479044E-5
2352.2807465705873	0.8403162360191345	4.694000686645506	1.2905486983072478E-5
2362.5397863357543	0.8403162360191345	4.811200701904298	1.3880793630960397E-5
2372.7988261009214	0.8403162360191345	4.928400717163086	1.4929806638974696E-5
2383.057865866089	0.8403162360191345	5.045600732421878	1.605810030014254E-5
2393.316905631256	0.8403162360191345	5.162800747680659	1.7271657270612195E-5
2403.5759453964233	0.8403162360191345	5.280000762939455	1.8576925867819227E-5
2413.834985161591	0.8403162360191345	5.397200778198243	1.9980836441391148E-5
2424.094024926758	0.8403162360191345	5.514400793457032	2.1490848666871898E-5
2434.3530646919253	0.8403162360191345	5.63160080871582	2.3114969735615887E-5
2444.6121044570923	0.8403162360191345	5.748800823974609	2.4861827114364132E-5
2454.8711442222598	0.8403162360191345	5.866000839233397	2.6740699468064122E-5
2465.130183987427	0.8403162360191345	5.983200854492193	2.8761567591573112E-5
2475.389223752594	0.8403162360191345	6.100400869750974	3.0935148970456794E-5
2485.6482635177613	0.8403162360191345	6.217600885009762	3.327298691147007E-5
2495.9073032829283	0.8403162360191345	6.334800900268558	3.578749965527095E-5
2506.1663430480958	0.8403162360191345	6.452000915527346	3.849204586003907E-5
2516.425382813263	0.8403162360191345	6.569200930786135	4.140096643823199E-5
2526.68442257843	0.8403162360191345	6.686400946044923	4.452971552382223E-5
2536.9434623435973	0.8403162360191345	6.803600961303712	4.789490412804298E-5
2547.2025021087647	0.8403162360191345	6.9208009765625	5.151441291673109E-5
2557.461541873932	0.8403162360191345	7.0380009918212885	5.540743222809397E-5
2567.7205816390992	0.8403162360191345	7.155201007080084	5.959464397164993E-5
2577.9796214042663	0.8403162360191345	7.272401022338865	6.409827619791031E-5
2588.2386611694337	0.8403162360191345	7.389601037597654	6.894226680742577E-5
2598.4977009346007	0.8403162360191345	7.506801052856449	7.415228174068034E-5
2608.756740699768	0.8403162360191345	7.624001068115231	7.97560132923536E-5
2619.0157804649352	0.8403162360191345	7.741201083374026	8.578319830121472E-5
2629.2748202301023	0.8403162360191345	7.8584010986328146	9.226586553268135E-5
2639.5338599952697	0.8403162360191345	7.975601113891596	9.923837933456525E-5
2649.7928997604367	0.8403162360191345	8.092801129150391	1.0673777433112264E-4
2660.051939525604	0.8403162360191345	8.21000114440918	1.148038572864607E-4
2670.3109792907717	0.8403162360191345	8.327201159667975	1.2347946176305413E-4
2680.5700190559387	0.8403162360191345	8.444401174926757	1.3281061546877027E-4
2690.829058821106	0.8403162360191345	8.561601190185545	1.4284695498645306E-4
2701.088098586273	0.8403162360191345	8.67880120544434	1.5364158025477082E-4
2711.3471383514407	0.8403162360191345	8.796001220703122	1.6525185492355376E-4
2721.6061781166077	0.8403162360191345	8.913201235961917	1.7773942090570927E-4
2731.8652178817747	0.8403162360191345	9.030401251220706	1.9117053307127208E-4
2742.124257646942	0.8403162360191345	9.147601266479487	2.0561648125294596E-4
2752.383297412109	0.8403162360191345	9.264801281738283	2.2115392494015396E-4
2762.6423371772767	0.8403162360191345	9.382001296997071	2.3786532983649522E-4
2772.9013769424437	0.8403162360191345	9.49920131225586	2.5583949172869325E-4
2783.1604167076107	0.8403162360191345	9.616401327514648	2.7517153648659587E-4
2793.4194564727786	0.8403162360191345	9.733601342773436	2.9596415697596967E-4
2803.6784962379456	0.8403162360191345	9.850801358032232	3.183276567142457E-4
2813.937536003113	0.8403162360191345	9.968001373291013	3.4238066291436553E-4
2824.19657576828	0.8403162360191345	10.085201388549809	3.6825082497671247E-4
2834.455615533447	0.8403162360191345	10.202401403808597	3.960753383580595E-4
2844.7146552986146	0.8403162360191345	10.319601419067379	4.260017885826528E-4
2854.9736950637816	0.8403162360191345	10.436801434326174	4.58189140772447E-4
2865.232734828949	0.8403162360191345	10.554001449584963	4.92807594127953E-4
2875.491774594116	0.8403162360191345	10.671201464843751	5.300409393385053E-4
2885.750814359283	0.8403162360191345	10.78840148010254	5.700865876860917E-4
2896.0098541244506	0.8403162360191345	10.905601495361328	6.131568225100636E-4
2906.2688938896176	0.8403162360191345	11.022801510620116	6.594799924641848E-4
2916.5279336547846	0.8403162360191345	11.140001525878905	7.093015592545271E-4
2926.7869734199526	0.8403162360191345	11.2572015411377	7.628854946233332E-4
2937.0460131851196	0.8403162360191345	11.374401556396489	8.205157937481999E-4
2947.305052950287	0.8403162360191345	11.49160157165527	8.824982796795666E-4
2957.564092715454	0.8403162360191345	11.608801586914065	9.491601376794279E-4
2967.823132480621	0.8403162360191345	11.726001602172854	0.001020854921080172
2978.0821722457886	0.8403162360191345	11.843201617431642	0.001097962143830955
2988.3412120109556	0.8403162360191345	11.96040163269043	0.001180890016257763
2998.600251776123	0.8403162360191345	12.07760164794922	0.0012700773077085614
3008.85929154129	0.8403162360191345	12.194801663208008	0.001365995965898037
3019.118331306457	0.8403162360191345	12.312001678466796	0.0014691533287987113
3029.3773710716246	0.8403162360191345	12.429201693725592	0.0015800956171005964
3039.6364108367916	0.8403162360191345	12.546401708984373	0.0016994074685499072
3049.8954506019595	0.8403162360191345	12.663601724243161	0.001827720319852233
3060.1544903671265	0.8403162360191345	12.780801739501957	0.001965711824595928
3070.4135301322935	0.8403162360191345	12.898001754760738	0.002114110393449664
3080.672569897461	0.8403162360191345	13.015201770019534	0.002273699501529336
3090.931609662628	0.8403162360191345	13.132401785278322	0.0024453208316117525
3101.1906494277955	0.8403162360191345	13.24960180053711	0.0026298791635781527
3111.4496891929625	0.8403162360191345	13.366801815795899	0.002828348660841584
3121.7087289581295	0.8403162360191345	13.484001831054687	0.0030417717061936855
3131.967768723297	0.8403162360191345	13.601201846313483	0.003271272638812661
3142.226808488464	0.8403162360191345	13.718401861572264	0.0035180591512471437
3152.4858482536315	0.8403162360191345	13.835601876831053	0.003783427644520998
3162.7448880187985	0.8403162360191345	13.952801892089848	0.004068772308528423
3173.003927783966	0.8403162360191345	14.07000190734863	0.00437559001147747
3183.2629675491335	0.8403162360191345	14.187201922607425	0.0047054896131157875
3193.5220073143005	0.8403162360191345	14.304401937866214	0.0050602019764482975
3203.781047079468	0.8403162360191345	14.421601953124995	0.005441577173769474
3214.040086844635	0.8403162360191345	14.53880196838379	0.005851611029356718
3224.299126609802	0.8403162360191345	14.656001983642579	0.006292443722486496
3234.5581663749695	0.8403162360191345	14.773201998901374	0.006766373757272959
3244.8172061401365	0.8403162360191345	14.890402014160156	0.0072758677415549755
3255.076245905304	0.8403162360191345	15.007602029418944	0.007823574356734753
3265.335285670471	0.8403162360191345	15.12480204467774	0.008412335999310017
3275.594325435638	0.8403162360191345	15.242002059936521	0.009045207872986794
3285.8533652008055	0.8403162360191345	15.359202075195316	0.009725451469421387
3296.112404965973	0.8403162360191345	15.476402090454105	0.010456583462655544
3306.3714447311404	0.8403162360191345	15.593602105712886	0.011242365464568138
3316.6304844963074	0.8403162360191345	15.710802120971682	0.012086836621165276
3326.8895242614744	0.8403162360191345	15.82800213623047	0.012994321994483471
3337.148564026642	0.8403162360191345	15.945202151489259	0.013969458639621735
3347.407603791809	0.8403162360191345	16.062402166748047	0.015017223544418812
3357.6666435569764	0.8403162360191345	16.179602182006835	0.016142910346388817
3367.9256833221434	0.8403162360191345	16.296802197265624	0.017352253198623657
3378.1847230873104	0.8403162360191345	16.414002212524412	0.018651310354471207
3388.443762852478	0.8403162360191345	16.531202227783208	0.020046647638082504
3398.702802617645	0.8403162360191345	16.648402243041996	0.02154522016644478
3408.9618423828124	0.8403162360191345	16.765602258300778	0.02315446361899376
3419.22088214798	0.8403162360191345	16.882802273559573	0.024882396683096886
3429.479921913147	0.8403162360191345	17.00000228881836	0.026737472042441368
3439.7389616783144	0.8403162360191345	17.11720230407715	0.02872883714735508
3449.9980014434814	0.8403162360191345	17.23440231933594	0.030866114422678947
3460.257041208649	0.8403162360191345	17.351602334594727	0.03315969929099083
3470.516080973816	0.8403162360191345	17.468802349853515	0.03562052175402641
3480.775120738983	0.8403162360191345	17.586002365112304	0.03826037049293518
3491.0341605041503	0.8403162360191345	17.7032023803711	0.04109165817499161
3501.2932002693174	0.8403162360191345	17.82040239562988	0.044127561151981354
3511.552240034485	0.8403162360191345	17.93760241088867	0.04738222435116768
3521.811279799652	0.8403162360191345	18.054802426147464	0.05087042972445488
3532.070319564819	0.8403162360191345	18.172002441406246	0.054608054459095
3542.3293593299863	0.8403162360191345	18.28920245666504	0.05861165374517441
3552.588399095154	0.8403162360191345	18.40640247192383	0.06289896368980408
3562.8474388603213	0.8403162360191345	18.523602487182618	0.06748849153518677
3573.1064786254883	0.8403162360191345	18.640802502441407	0.07239969819784164
3583.3655183906553	0.8403162360191345	18.758002517700195	0.07765328884124756
3593.624558155823	0.8403162360191345	18.87520253295899	0.0832706019282341
3603.88359792099	0.8403162360191345	18.992402548217772	0.08927435427904129
3614.1426376861573	0.8403162360191345	19.10960256347656	0.0956878513097763
3624.4016774513243	0.8403162360191345	19.226802578735356	0.10253573954105377
3634.6607172164913	0.8403162360191345	19.344002593994137	0.1098431646823883
3644.919756981659	0.8403162360191345	19.461202609252933	0.11763656139373779
3655.178796746826	0.8403162360191345	19.57840262451172	0.12594278156757355
3665.4378365119933	0.8403162360191345	19.695602639770502	0.1347893476486206
3675.6968762771608	0.8403162360191345	19.812802655029298	0.14420470595359802
3685.9559160423278	0.8403162360191345	19.930002670288086	0.15421712398529053
3696.2149558074952	0.8403162360191345	20.047202685546882	0.16485565900802612
3706.473995572662	0.8403162360191345	20.164402700805663	0.1761486977338791
3716.7330353378293	0.8403162360191345	20.28160271606445	0.18812498450279236
3726.9920751029968	0.8403162360191345	20.398802731323247	0.20081189274787903
3737.251114868164	0.8403162360191345	20.51600274658203	0.21423661708831787
3747.5101546333317	0.8403162360191345	20.633202761840824	0.2284242808818817
3757.7691943984983	0.8403162360191345	20.750402777099612	0.24339810013771057
3768.0282341636657	0.8403162360191345	20.867602792358394	0.25917962193489075
3778.2872739288323	0.8403162360191345	20.98480280761719	0.27578628063201904
3788.5463136940007	0.8403162360191345	21.102002822875978	0.2932329475879669
3798.8053534591672	0.8403162360191345	21.219202838134766	0.3115289807319641
3809.0643932243347	0.8403162360191345	21.336402853393555	0.33067968487739563
3819.3234329895013	0.8403162360191345	21.453602868652343	0.3506834805011749
3829.5824727546687	0.8403162360191345	21.57080288391114	0.3715319037437439
3839.841512519836	0.8403162360191345	21.68800289916992	0.39320966601371765
3850.1005522850037	0.8403162360191345	21.805202914428715	0.41569143533706665
3860.359592050171	0.8403162360191345	21.922402929687504	0.4389437139034271
3870.6186318153377	0.8403162360191345	22.039602944946285	0.46292105317115784
3880.877671580505	0.8403162360191345	22.15680296020508	0.48756831884384155
3891.1367113456727	0.8403162360191345	22.27400297546387	0.5128167867660522
3901.39575111084	0.8403162360191345	22.391202990722658	0.5385869145393372
3911.6547908760067	0.8403162360191345	22.508403005981446	0.5647850632667542
3921.913830641174	0.8403162360191345	22.625603021240234	0.5913047194480896
3932.1728704063407	0.8403162360191345	22.742803036499023	0.6180281043052673
3942.431910171509	0.8403162360191345	22.86000305175781	0.644823431968689
3952.6909499366757	0.8403162360191345	22.977203067016607	0.6715497970581055
3962.949989701843	0.8403162360191345	23.094403082275388	0.69805508852005
3973.2090294670097	0.8403162360191345	23.211603097534176	0.7241812944412231
3983.468069232177	0.8403162360191345	23.328803112792972	0.7497642636299133
3993.7271089973456	0.8403162360191345	23.44600312805176	0.7746379375457764
4003.986148762512	0.8403162360191345	23.56320314331055	0.7986389994621277
4014.2451885276796	0.8403162360191345	23.680403158569337	0.821608304977417
4024.504228292846	0.8403162360191345	23.797603173828126	0.8433977365493774
4034.7632680580136	0.8403162360191345	23.914803189086914	0.8638722896575928
4045.022307823181	0.8403162360191345	24.032003204345703	0.8829166293144226
4055.2813475883486	0.8403162360191345	24.149203219604498	0.9004368185997009
4065.540387353515	0.8403162360191345	24.26640323486328	0.9163663983345032
4075.7994271186826	0.8403162360191345	24.383603250122068	0.9306669235229492
4086.058466883849	0.8403162360191345	24.500803265380863	0.9433307647705078
4096.317506649018	0.8403162360191345	24.618003280639645	0.9543824195861816
4106.576546414184	0.8403162360191345	24.73520329589844	0.9638757109642029
4116.835586179352	0.8403162360191345	24.85240331115723	0.9718935489654541
4127.094625944519	0.8403162360191345	24.96960332641601	0.9785425662994385
4137.353665709686	0.8403162360191345	25.086803341674806	0.9839495420455933
4147.612705474854	0.8403162360191345	25.204003356933594	0.9882545471191406
4157.871745240021	0.8403162360191345	25.32120337219239	0.9916053414344788
4168.130785005188	0.8403162360191345	25.43840338745117	0.9941505789756775
4178.389824770355	0.8403162360191345	25.55560340270996	0.9960338473320007
4188.648864535522	0.8403162360191345	25.672803417968755	0.9973886609077454
4198.90790430069	0.8403162360191345	25.790003433227536	0.9983341097831726
4209.166944065857	0.8403162360191345	25.90720344848633	0.9989727735519409
4219.425983831024	0.8403162360191345	26.02440346374512	0.9993892908096313
4229.685023596191	0.8403162360191345	26.1416034790039	0.9996508955955505
4239.9440633613585	0.8403162360191345	26.258803494262697	0.9998087286949158
4250.203103126526	0.8403162360191345	26.376003509521485	0.9998998641967773
4260.4621428916935	0.8403162360191345	26.493203524780274	0.9999500513076782
4270.72118265686	0.8403162360191345	26.610403540039062	0.999976396560669
4280.9802224220275	0.8403162360191345	26.72760355529785	0.9999894499778748
4291.239262187194	0.8403162360191345	26.844803570556646	0.9999920129776001
4301.498301952362	0.8403162360191345	26.962003585815427	0.9999920129776001
4311.757341717529	0.8403162360191345	27.079203601074223	0.9999920129776001
4322.0163814826965	0.8403162360191345	27.19640361633301	0.9999920129776001
4332.275421247863	0.8403162360191345	27.313603631591793	0.9999920129776001
4342.5344610130305	0.8403162360191345	27.43080364685059	0.9999920129776001
4352.793500778198	0.8403162360191345	27.548003662109377	0.9999920129776001
4363.0525405433655	0.8403162360191345	27.665203677368165	0.9999920129776001
4373.311580308533	0.8403162360191345	27.782403692626954	0.9999920129776001
4383.5706200736995	0.8403162360191345	27.899603707885742	0.9999920129776001
4393.829659838867	0.8403162360191345	28.01680372314453	0.9999920129776001
4404.088699604034	0.8403162360191345	28.13400373840332	0.9999920129776001
4414.347739369202	0.8403162360191345	28.251203753662114	0.9999920129776001
4424.6067791343685	0.8403162360191345	28.368403768920896	0.9999920129776001
4434.865818899536	0.8403162360191345	28.485603784179684	0.9999920129776001
4445.1248586647025	0.8403162360191345	28.60280379943848	0.9999920129776001
4455.383898429871	0.8403162360191345	28.720003814697268	0.9999920129776001
4465.6429381950375	0.8403162360191345	28.837203829956056	0.9999920129776001
4475.901977960205	0.8403162360191345	28.954403845214845	0.9999920129776001
4486.1610177253715	0.8403162360191345	29.071603860473633	0.9999920129776001
4496.420057490539	0.8403162360191345	29.18880387573242	0.9999920129776001
4506.679097255707	0.8403162360191345	29.30600389099121	0.9999920129776001
4516.938137020874	0.8403162360191345	29.423203906250006	0.9999920129776001
4527.197176786041	0.8403162360191345	29.540403921508787	0.9999920129776001
4537.456216551208	0.8403162360191345	29.657603936767575	0.9999920129776001
4547.715256316375	0.8403162360191345	29.77480395202637	0.9999920129776001
4557.974296081543	0.8403162360191345	29.892003967285152	0.9999920129776001
4568.23333584671	0.8403162360191345	30.009203982543948	0.9999920129776001
4578.492375611877	0.8403162360191345	30.126403997802736	0.9999920129776001
4588.751415377044	0.8403162360191345	30.243604013061525	0.9999920129776001
4599.010455142211	0.8403162360191345	30.360804028320313	0.9999920129776001
4609.269494907379	0.8403162360191345	30.4780040435791	0.9999920129776001
4619.528534672547	0.8403162360191345	30.595204058837897	0.9999920129776001
4629.787574437713	0.8403162360191345	30.71240407409668	0.9999920129776001
4640.046614202881	0.8403162360191345	30.829604089355467	0.9999920129776001
4650.305653968047	0.8403162360191345	30.946804104614262	0.9999920129776001
4660.564693733216	0.8403162360191345	31.064004119873044	0.9999920129776001
4670.823733498382	0.8403162360191345	31.18120413513184	0.9999920129776001
4681.08277326355	0.8403162360191345	31.298404150390628	0.9999920129776001
4691.341813028716	0.8403162360191345	31.41560416564941	0.9999920129776001
4701.600852793884	0.8403162360191345	31.532804180908204	0.9999920129776001
4711.859892559051	0.8403162360191345	31.650004196166993	0.9999920129776001
-417.65999002456664	0.025704331696033478	-26.95000343322754	0.01039027888327837
-407.4009502593994	0.025704331696033478	-26.83280341796875	0.01039027888327837
-397.14191049423215	0.025704331696033478	-26.715603402709963	0.01039027888327837
-386.88287072906496	0.025704331696033478	-26.59840338745117	0.01039027888327837
-376.6238309638977	0.025704331696033478	-26.481203372192383	0.01039027888327837
-366.3647911987305	0.025704331696033478	-26.364003356933594	0.01039027888327837
-356.1057514335632	0.025704331696033478	-26.246803341674806	0.01039027888327837
-345.846711668396	0.025704331696033478	-26.129603326416017	0.01039027888327837
-335.58767190322874	0.025704331696033478	-26.01240331115723	0.01039027888327837
-325.3286321380615	0.025704331696033478	-25.895203295898437	0.01039027888327837
-315.06959237289425	0.025704331696033478	-25.77800328063965	0.01039027888327837
-304.81055260772706	0.025704331696033478	-25.66080326538086	0.01039027888327837
-294.5515128425598	0.025704331696033478	-25.54360325012207	0.01039027888327837
-284.2924730773926	0.025704331696033478	-25.426403234863283	0.01039027888327837
-274.0334333122254	0.025704331696033478	-25.30920321960449	0.01039027888327837
-263.7743935470581	0.025704331696033478	-25.192003204345703	0.01039027888327837
-253.51535378189087	0.025704331696033478	-25.074803189086914	0.01039027888327837
-243.25631401672365	0.025704331696033478	-24.957603173828126	0.01039027888327837
-232.9972742515564	0.025704331696033478	-24.840403158569337	0.01039027888327837
-222.73823448638916	0.025704331696033478	-24.72320314331055	0.01039027888327837
-212.47919472122192	0.025704331696033478	-24.606003128051757	0.01039027888327837
-202.2201549560547	0.025704331696033478	-24.48880311279297	0.01039027888327837
-191.96111519088745	0.025704331696033478	-24.37160309753418	0.01039027888327837
-181.7020754257202	0.025704331696033478	-24.25440308227539	0.01039027888327837
-171.443035660553	0.025704331696033478	-24.137203067016603	0.01039027888327837
-161.18399589538575	0.025704331696033478	-24.02000305175781	0.01039027888327837
-150.9249561302185	0.025704331696033478	-23.902803036499023	0.01039027888327837
-140.66591636505126	0.025704331696033478	-23.785603021240235	0.01039027888327837
-130.40687659988407	0.025704331696033478	-23.668403005981446	0.01039027888327837
-120.14783683471683	0.025704331696033478	-23.551202990722658	0.01039027888327837
-109.88879706954953	0.025704331696033478	-23.43400297546387	0.01039027888327837
-99.62975730438234	0.025704331696033478	-23.316802960205077	0.01039027888327837
-89.3707175392151	0.025704331696033478	-23.19960294494629	0.01039027888327837
-79.11167777404785	0.025704331696033478	-23.0824029296875	0.01039027888327837
-68.85263800888066	0.025704331696033478	-22.965202914428712	0.01039027888327837
-58.59359824371336	0.025704331696033478	-22.848002899169924	0.01039027888327837
-48.33455847854617	0.025704331696033478	-22.73080288391113	0.01039027888327837
-38.075518713378926	0.025704331696033478	-22.613602868652343	0.01039027888327837
-27.81647894821168	0.025704331696033478	-22.496402853393555	0.01039027888327837
-17.557439183044494	0.025704331696033478	-22.379202838134766	0.01039027888327837
-7.298399417877192	0.025704331696033478	-22.262002822875978	0.01039027888327837
2.9606403472900524	0.025704331696033478	-22.14480280761719	0.01039027888327837
13.21968011245724	0.025979744270443916	-22.027602792358397	0.010400105267763138
23.478719877624485	0.02682357095181942	-21.91040277709961	0.010429641231894493
33.73775964279173	0.02769441343843937	-21.79320276184082	0.01045926008373499
43.99679940795892	0.02859310992062092	-21.676002746582032	0.0104889627546072
54.25583917312622	0.02952052652835846	-21.558802731323244	0.010518748313188553
64.51487893829346	0.030477548018097878	-21.441602716064452	0.01054861955344677
74.77391870346065	0.031465087085962296	-21.324402700805663	0.010578574612736702
85.0329584686279	0.032484088093042374	-21.207202685546875	0.010608614422380924
95.29199823379514	0.03353551775217056	-21.090002670288087	0.010638738982379436
105.55103799896239	0.034620363265275955	-20.972802655029298	0.010668948292732239
115.81007776412963	0.03573964908719063	-20.85560263977051	0.010699243284761906
126.06911752929676	0.03689442574977875	-20.73840262451172	0.010729623027145863
136.32815729446412	0.03808577358722687	-20.62120260925293	0.010760089382529259
146.58719705963136	0.03931479901075363	-20.50400259399414	0.01079064141958952
156.8462368247985	0.04058264195919037	-20.386802578735352	0.01082128006964922
167.10527658996585	0.041890472173690796	-20.269602563476564	0.010852005332708359
177.36431635513298	0.043239492923021317	-20.152402548217772	0.010882817208766937
187.62335612030023	0.04463093727827072	-20.035202532958984	0.010913715697824955
197.8823958854676	0.04606607183814049	-19.918002517700195	0.010944701731204987
208.14143565063472	0.04754619300365448	-19.800802502441407	0.010975775308907032
218.40047541580196	0.049072641879320145	-19.68360248718262	0.011006936430931091
228.6595151809692	0.05064677819609642	-19.56640247192383	0.011038186028599739
238.91855494613645	0.05227000638842583	-19.44920245666504	0.0110695231705904
249.1775947113037	0.05394377186894417	-19.33200244140625	0.01110094878822565
259.43663447647094	0.05566954240202904	-19.21480242614746	0.011132463812828064
269.6956742416382	0.05744882673025131	-19.097602410888673	0.011164067313075066
279.9547140068053	0.05928317457437515	-18.980402395629884	0.01119576022028923
290.2137537719727	0.0611741729080677	-18.863202380371092	0.011227542534470558
300.4727935371399	0.0631234422326088	-18.746002365112304	0.011259414255619049
310.73183330230705	0.06513264775276184	-18.628802349853515	0.011291376315057278
320.9908730674743	0.06720348447561264	-18.511602334594727	0.01132342778146267
331.24991283264154	0.06933768093585968	-18.39440231933594	0.011355571448802948
341.5089525978088	0.07153702527284622	-18.27720230407715	0.011387803591787815
351.76799236297603	0.07380333542823792	-18.16000228881836	0.011420128867030144
362.0270321281433	0.0761384442448616	-18.04280227355957	0.011452543549239635
372.2860718933105	0.0785442590713501	-17.925602258300785	0.011485050432384014
382.54511165847765	0.0810227170586586	-17.808402243041993	0.01151764951646328
392.804151423645	0.0835757702589035	-17.6912022277832	0.011550339870154858
403.06319118881225	0.08620545268058777	-17.574002212524412	0.011583123356103897
413.3222309539794	0.08891378343105316	-17.456802197265624	0.011615998111665249
423.58127071914674	0.09170286357402802	-17.339602182006836	0.011648966930806637
433.8403104843139	0.09457481652498245	-17.222402166748047	0.011682027950882912
444.0993502494811	0.09753179550170898	-17.10520215148926	0.011715182103216648
454.35839001464836	0.1005759984254837	-16.98800213623047	0.01174843031913042
464.6174297798156	0.1037096455693245	-16.870802120971682	0.011781771667301655
474.87646954498285	0.10693500936031342	-16.753602105712893	0.0118152080103755
485.1355093101501	0.11025438457727432	-16.6364020904541	0.011848737485706806
495.39454907531734	0.11367010325193405	-16.51920207519531	0.011882362887263298
505.6535888404845	0.11718451976776123	-16.402002059936525	0.011916082352399826
515.9126286056519	0.12080002576112747	-16.284802044677733	0.011949896812438965
526.1716683708191	0.12451902031898499	-16.167602029418944	0.011983807198703289
536.4307081359862	0.12834395468235016	-16.050402014160156	0.012017812579870224
546.6897479011536	0.13227726519107819	-15.933201998901367	0.012051914818584919
556.9487876663206	0.13632147014141083	-15.816001983642579	0.012086112052202225
567.2078274314879	0.14047902822494507	-15.698801968383789	0.01212040614336729
577.4668671966554	0.14475247263908386	-15.581601953125	0.012154797092080116
587.7259069618224	0.14914432168006897	-15.464401937866212	0.012189284898340702
597.9849467269896	0.15365707874298096	-15.347201922607422	0.012223870493471622
608.2439864921569	0.15829330682754517	-15.230001907348633	0.012258552946150303
618.5030262573241	0.16305555403232574	-15.112801892089843	0.012293333187699318
628.7620660224914	0.16794627904891968	-14.995601876831056	0.012328212149441242
639.0211057876586	0.1729680299758911	-14.878401861572266	0.012363188900053501
649.2801455528258	0.17812331020832062	-14.761201846313476	0.01239826437085867
659.5391853179931	0.18341459333896637	-14.644001831054688	0.012433438561856747
669.7982250831601	0.18884432315826416	-14.5268018157959	0.012468712404370308
680.0572648483273	0.19441494345664978	-14.40960180053711	0.012504084967076778
690.3163046134948	0.20012879371643066	-14.29240178527832	0.012539558112621307
700.5753443786621	0.20598824322223663	-14.17520177001953	0.01257513090968132
710.8343841438293	0.21199560165405273	-14.058001754760744	0.012610803358256817
721.0934239089963	0.2181529849767685	-13.940801739501953	0.012646577320992947
731.3524636741636	0.2244625985622406	-13.823601724243165	0.01268245093524456
741.6115034393308	0.230926513671875	-13.706401708984375	0.012718426994979382
751.8705432044983	0.23754668235778809	-13.589201693725586	0.012754503637552261
762.1295829696655	0.24432501196861267	-13.472001678466798	0.012790681794285774
772.3886227348326	0.25126326084136963	-13.354801663208008	0.012826962396502495
782.6476624999998	0.2583630681037903	-13.23760164794922	0.012863345444202423
792.906702265167	0.2656259536743164	-13.120401632690431	0.012899830006062984
803.1657420303343	0.273053377866745	-13.00320161743164	0.012936417944729328
813.4247817955018	0.2806464433670044	-12.886001602172852	0.012973109260201454
823.6838215606688	0.28840622305870056	-12.768801586914062	0.013009903952479362
833.942861325836	0.2963336706161499	-12.651601571655274	0.013046802021563053
844.2019010910033	0.30442938208580017	-12.534401556396485	0.013083803467452526
854.4609408561705	0.31269389390945435	-12.417201541137695	0.01312091015279293
864.7199806213378	0.32112741470336914	-12.300001525878907	0.013158121146261692
874.979020386505	0.32973000407218933	-12.182801510620116	0.01319543644785881
885.2380601516722	0.3385013937950134	-12.06560149536133	0.013232857920229435
895.4970999168395	0.34744107723236084	-11.94840148010254	0.013270383700728416
905.7561396820067	0.35654833912849426	-11.83120146484375	0.013308015652000904
916.015179447174	0.3658219873905182	-11.714001449584961	0.013345753774046898
926.274219212341	0.3752606511116028	-11.596801434326172	0.013383598066866398
936.5332589775085	0.38486263155937195	-11.479601419067384	0.013421548530459404
946.7922987426757	0.39462584257125854	-11.362401403808594	0.013459606096148491
957.051338507843	0.40454787015914917	-11.245201388549804	0.013497770763933659
967.3103782730102	0.4146258533000946	-11.128001373291017	0.013536043465137482
977.5694180381772	0.42485660314559937	-11.010801358032227	0.013574423268437386
987.8284578033445	0.43523651361465454	-10.89360134277344	0.013612911105155945
998.0874975685119	0.44576162099838257	-10.776401327514648	0.013651507906615734
1008.3465373336792	0.45642730593681335	-10.65920131225586	0.013690212741494179
1018.6055770988464	0.4672287106513977	-10.542001296997071	0.013729027472436428
1028.8646168640134	0.47816044092178345	-10.424801281738283	0.013767951168119907
1039.1236566291807	0.489216685295105	-10.307601266479491	0.013806983828544617
1049.382696394348	0.5003910660743713	-10.190401251220703	0.01384612638503313
1059.6417361595152	0.5116767287254333	-10.073201235961914	0.013885379768908024
1069.9007759246826	0.5230664610862732	-9.956001220703126	0.013924743048846722
1080.1598156898497	0.534552276134491	-9.838801205444337	0.013964217156171799
1090.418855455017	0.5461260080337524	-9.721601190185545	0.01400380302220583
1100.6778952201842	0.5577786564826965	-9.604401174926757	0.01404349971562624
1110.9369349853514	0.5695010423660278	-9.487201159667972	0.014083308167755604
1121.1959747505186	0.5812831521034241	-9.37000114440918	0.014123229309916496
1131.455014515686	0.5931147933006287	-9.252801129150392	0.014163262210786343
1141.7140542808531	0.604985237121582	-9.1356011138916	0.014203407801687717
1151.9730940460204	0.616882860660553	-9.018401098632811	0.01424366608262062
1162.2321338111876	0.6287961602210999	-8.901201083374026	0.014284037984907627
1172.4911735763549	0.6407128572463989	-8.784001068115234	0.014324523508548737
1182.7502133415219	0.6526204347610474	-8.666801052856446	0.014365122653543949
1193.0092531066894	0.6645058393478394	-8.549601037597654	0.01440583635121584
1203.2682928718566	0.67635577917099	-8.432401022338865	0.014446664601564407
1213.5273326370238	0.6881566643714905	-8.31520100708008	0.014487607404589653
1223.786372402191	0.6998944878578186	-8.198000991821289	0.014528665691614151
1234.045412167358	0.7115550637245178	-8.0808009765625	0.014569839462637901
1244.3044519325254	0.7231241464614868	-7.963600961303712	0.014611128717660904
1254.5634916976928	0.7345871329307556	-7.84640094604492	0.014652534388005733
1264.82253146286	0.7459295392036438	-7.729200930786135	0.01469405647367239
1275.081571228027	0.7571367025375366	-7.612000915527343	0.014735695905983448
1285.3406109931943	0.7681940793991089	-7.4948009002685545	0.014777451753616333
1295.5996507583616	0.7790871858596802	-7.377600885009766	0.01481932494789362
1305.8586905235288	0.789801836013794	-7.260400869750974	0.014861316420137882
1316.1177302886963	0.8003239631652832	-7.143200854492189	0.014903425239026546
1326.3767700538633	0.8104751706123352	-7.026000839233401	0.014945653267204762
1336.6358098190306	0.8130640983581543	-6.908800823974609	0.014987999573349953
1346.8948495841978	0.8156054615974426	-6.79160080871582	0.015030465088784695
1357.153889349365	0.8181325793266296	-6.674400793457028	0.015073049813508987
1367.4129291145323	0.820645272731781	-6.5572007781982435	0.015115754678845406
1377.6719688796995	0.8231433629989624	-6.440000762939455	0.015158579684793949
1387.9310086448668	0.8256266117095947	-6.322800747680663	0.015201523900032043
1398.190048410034	0.8280948400497437	-6.205600732421875	0.015244590118527412
1408.4490881752013	0.8305478096008301	-6.088400717163083	0.015287776477634907
1418.7081279403685	0.8329854011535645	-5.971200701904298	0.015331084839999676
1428.9671677055355	0.8354073762893677	-5.854000686645509	0.01537451520562172
1439.226207470703	0.8378136157989502	-5.7368006713867175	0.015418066643178463
1449.4852472358702	0.8402038216590881	-5.619600656127929	0.015461741015315056
1459.7442870010375	0.8425779342651367	-5.502400640869141	0.015505538322031498
1470.0033267662047	0.8449357151985168	-5.385200625610352	0.01554945856332779
1480.2623665313718	0.8472769856452942	-5.268000610351564	0.015593502670526505
1490.521406296539	0.8496015667915344	-5.150800595092772	0.01563766971230507
1500.7804460617065	0.851909339427948	-5.033600579833983	0.015681961551308632
1511.0394858268737	0.8542000651359558	-4.916400564575195	0.015726376324892044
1521.298525592041	0.8564736843109131	-4.7992005493164065	0.015770917758345604
1531.557565357208	0.858729898929596	-4.682000534057618	0.015815583989024162
1541.8166051223752	0.8609686493873596	-4.56480051879883	0.01586037501692772
1552.0756448875425	0.8631898164749146	-4.447600503540038	0.015905292704701424
1562.3346846527097	0.8653931021690369	-4.330400488281249	0.015950335189700127
1572.5937244178772	0.8675785064697266	-4.213200473022461	0.015995506197214127
1582.8527641830442	0.8697458505630493	-4.096000457763672	0.016040802001953125
1593.1118039482114	0.8718949556350708	-3.978800442504884	0.01608622632920742
1603.3708437133787	0.8740257024765015	-3.861600427246092	0.016131777316331863
1613.629883478546	0.8761379718780518	-3.7444004119873036	0.016177456825971603
1623.8889232437132	0.8782316446304321	-3.6272003967285187	0.01622326485812664
1634.1479630088804	0.8803065419197083	-3.5100003814697267	0.016269201412796974
1644.4070027740474	0.8823626637458801	-3.3928003662109383	0.016315266489982605
1654.666042539215	0.8843997716903687	-3.2756003509521463	0.016361461952328682
1664.9250823043824	0.886417806148529	-3.158400335693358	0.016407785937190056
1675.1841220695494	0.888416588306427	-3.041200320434573	0.016454240307211876
1685.4431618347169	0.8903961777687073	-2.924000305175781	0.016500825062394142
1695.702201599884	0.8923563361167908	-2.8068002899169926	0.016547540202736855
1705.961241365051	0.8942970037460327	-2.6896002746582006	0.016594387590885162
1716.2202811302184	0.8962181210517883	-2.572400259399412	0.016641365364193916
1726.4793208953854	0.8981195688247681	-2.4552002441406273	0.016688475385308266
1736.7383606605529	0.9000012278556824	-2.3380002288818353	0.01673571765422821
1746.99740042572	0.9018630981445312	-2.220800213623047	0.01678309217095375
1757.256440190887	0.9037051200866699	-2.1036001983642585	0.016830600798130035
1767.5154799560544	0.9055271148681641	-1.9864001831054665	0.016878241673111916
1777.7745197212214	0.9073291420936584	-1.8692001678466816	0.01692601665854454
1788.0335594863893	0.9091110229492188	-1.7520001525878897	0.01697392575442791
1798.2925992515563	0.9108728170394897	-1.6348001373291012	0.017021968960762024
1808.5516390167234	0.9126144051551819	-1.5176001220703128	0.017070148140192032
1818.8106787818908	0.9143357276916504	-1.4004001068115208	0.017118461430072784
1829.0697185470578	0.91603684425354	-1.283200091552736	0.01716691069304943
1839.3287583122253	0.9177176356315613	-1.1660000762939475	0.017215494066476822
1849.5877980773923	0.9193780422210693	-1.0488000610351556	0.017264215275645256
1859.8468378425594	0.921018123626709	-0.9316000457763671	0.017313074320554733
1870.1058776077268	0.9226378202438354	-0.8144000305175751	0.017362069338560104
1880.3649173728938	0.9242371320724487	-0.6972000152587903	0.01741120032966137
1890.6239571380613	0.925815999507904	-0.5800000000000018	0.017460471019148827
1900.8829969032283	0.9273744821548462	-0.46279998474120987	0.017509879544377327
1911.1420366683958	0.9289125204086304	-0.34559996948242144	0.01755942590534687
1921.4010764335633	0.9304301142692566	-0.22839995422363302	0.017609111964702606
1931.6601161987303	0.9319273233413696	-0.11119993896484459	0.017658937722444534
1941.9191559638978	0.9334041476249695	0.006000076293943835	0.017708901315927505
1952.1781957290648	0.9348605871200562	0.12320009155273581	0.017759006470441818
1962.4372354942318	0.9362967014312744	0.24040010681152424	0.017809251323342323
1972.6962752593993	0.9377124309539795	0.35760012207031266	0.01785963773727417
1982.9553150245663	0.9391079545021057	0.4748001373291011	0.017910165712237358
1993.2143547897338	0.93951815366745	0.5920001525878895	0.017960835248231888
2003.4733945549008	0.93951815366745	0.7092001678466779	0.01801164634525776
2013.7324343200678	0.93951815366745	0.8264001831054699	0.018062599003314972
2023.9914740852353	0.93951815366745	0.9436001983642583	0.018113695085048676
2034.2505138504023	0.93951815366745	1.0608002136230468	0.01816493459045887
2044.5095536155702	0.93951815366745	1.1780002288818352	0.018216317519545555
2054.7685933807375	0.93951815366745	1.2952002441406236	0.01826784573495388
2065.0276331459045	0.93951815366745	1.4124002593994156	0.018319517374038696
2075.286672911072	0.93951815366745	1.529600274658204	0.018371332436800003
2085.545712676239	0.93951815366745	1.6468002899169925	0.0184232946485281
2095.8047524414064	0.93951815366745	1.7640003051757809	0.018475402146577835
2106.0637922065735	0.93951815366745	1.8812003204345693	0.01852765493094921
2116.3228319717405	0.93951815366745	1.9984003356933613	0.018580054864287376
2126.581871736908	0.93951815366745	2.1156003509521497	0.01863260008394718
2136.840911502075	0.93951815366745	2.2328003662109346	0.018685294315218925
2147.0999512672424	0.93951815366745	2.3500003814697266	0.01873813569545746
2157.3589910324094	0.93951815366745	2.467200396728515	0.01879112422466278
2167.618030797577	0.93951815366745	2.584400411987307	0.01884426176548004
2177.8770705627444	0.93951815366745	2.7016004272460954	0.01889754831790924
2188.1361103279114	0.93951815366745	2.8188004425048803	0.01895098388195038
2198.395150093079	0.93951815366745	2.9360004577636722	0.019004568457603455
2208.654189858246	0.93951815366745	3.0532004730224607	0.01905830390751362
2218.913229623413	0.93951815366745	3.170400488281249	0.01911218836903572
2229.1722693885804	0.93951815366745	3.287600503540041	0.01916622556746006
2239.4313091537474	0.93951815366745	3.404800518798826	0.019220411777496338
2249.690348918915	0.93951815366745	3.522000534057618	0.019274752587080002
2259.949388684082	0.93951815366745	3.6392005493164064	0.019329244270920753
2270.208428449249	0.93951815366745	3.756400564575195	0.019383886829018593
2280.4674682144164	0.93951815366745	3.8736005798339868	0.01943868398666382
2290.726507979584	0.93951815366745	3.9908005950927716	0.01949363574385643
2300.9855477447513	0.93951815366745	4.10800061035156	0.01954873837530613
2311.2445875099183	0.93951815366745	4.225200625610352	0.019603997468948364
2321.5036272750854	0.93951815366745	4.3424006408691405	0.019659409299492836
2331.762667040253	0.93951815366745	4.459600656127932	0.019714977592229843
2342.02170680542	0.93951815366745	4.576800671386717	0.019770702347159386
2352.2807465705873	0.93951815366745	4.694000686645506	0.019826581701636314
2362.5397863357543	0.93951815366745	4.811200701904298	0.01988261565566063
2372.7988261009214	0.93951815366745	4.928400717163086	0.019938809797167778
2383.057865866089	0.93951815366745	5.045600732421878	0.019995158538222313
2393.316905631256	0.93951815366745	5.162800747680659	0.020051665604114532
2403.5759453964233	0.93951815366745	5.280000762939455	0.020108330994844437
2413.834985161591	0.93951815366745	5.397200778198243	0.020165154710412025
2424.094024926758	0.93951815366745	5.514400793457032	0.020222138613462448
2434.3530646919253	0.93951815366745	5.63160080871582	0.020279278978705406
2444.6121044570923	0.93951815366745	5.748800823974609	0.020336581394076347
2454.8711442222598	0.93951815366745	5.866000839233397	0.020394043996930122
2465.130183987427	0.93951815366745	5.983200854492193	0.02045166678726673
2475.389223752594	0.93951815366745	6.100400869750974	0.020509449765086174
2485.6482635177613	0.93951815366745	6.217600885009762	0.0205673947930336
2495.9073032829283	0.93951815366745	6.334800900268558	0.02062550187110901
2506.1663430480958	0.93951815366745	6.452000915527346	0.02068377286195755
2516.425382813263	0.93951815366745	6.569200930786135	0.020742205902934074
2526.68442257843	0.93951815366745	6.686400946044923	0.020800800994038582
2536.9434623435973	0.93951815366745	6.803600961303712	0.02085955999791622
2547.2025021087647	0.93951815366745	6.9208009765625	0.020918484777212143
2557.461541873932	0.93951815366745	7.0380009918212885	0.020977573469281197
2567.7205816390992	0.93951815366745	7.155201007080084	0.021036826074123383
2577.9796214042663	0.93951815366745	7.272401022338865	0.021096246317029
2588.2386611694337	0.93951815366745	7.389601037597654	0.021155832335352898
2598.4977009346007	0.93951815366745	7.506801052856449	0.02121558226644993
2608.756740699768	0.93951815366745	7.624001068115231	0.02127550169825554
2619.0157804649352	0.93951815366745	7.741201083374026	0.02133558690547943
2629.2748202301023	0.93951815366745	7.8584010986328146	0.021395841613411903
2639.5338599952697	0.93951815366745	7.975601113891596	0.021456263959407806
2649.7928997604367	0.93951815366745	8.092801129150391	0.02151685394346714
2660.051939525604	0.93951815366745	8.21000114440918	0.021577615290880203
2670.3109792907717	0.93951815366745	8.327201159667975	0.021638544276356697
2680.5700190559387	0.93951815366745	8.444401174926757	0.02169964462518692
2690.829058821106	0.93951815366745	8.561601190185545	0.021760914474725723
2701.088098586273	0.93951815366745	8.67880120544434	0.021822355687618256
2711.3471383514407	0.93951815366745	8.796001220703122	0.021883970126509666
2721.6061781166077	0.93951815366745	8.913201235961917	0.021945754066109657
2731.8652178817747	0.93951815366745	9.030401251220706	0.022007711231708527
2742.124257646942	0.93951815366745	9.147601266479487	0.022069841623306274
2752.383297412109	0.93951815366745	9.264801281738283	0.02213214710354805
2762.6423371772767	0.93951815366745	9.382001296997071	0.022194623947143555
2772.9013769424437	0.93951815366745	9.49920131225586	0.022257275879383087
2783.1604167076107	0.93951815366745	9.616401327514648	0.022320102900266647
2793.4194564727786	0.93951815366745	9.733601342773436	0.022383105009794235
2803.6784962379456	0.93951815366745	9.850801358032232	0.022446284070611
2813.937536003113	0.93951815366745	9.968001373291013	0.022509638220071793
2824.19657576828	0.93951815366745	10.085201388549809	0.022573169320821762
2834.455615533447	0.93951815366745	10.202401403808597	0.02263687737286091
2844.7146552986146	0.93951815366745	10.319601419067379	0.02270076423883438
2854.9736950637816	0.93951815366745	10.436801434326174	0.02276482805609703
2865.232734828949	0.93951815366745	10.554001449584963	0.022829070687294006
2875.491774594116	0.93951815366745	10.671201464843751	0.022893492132425308
2885.750814359283	0.93951815366745	10.78840148010254	0.022958094254136086
2896.0098541244506	0.93951815366745	10.905601495361328	0.023022877052426338
2906.2688938896176	0.93951815366745	11.022801510620116	0.023087838664650917
2916.5279336547846	0.93951815366745	11.140001525878905	0.02315298281610012
2926.7869734199526	0.93951815366745	11.2572015411377	0.0232183076441288
2937.0460131851196	0.93951815366745	11.374401556396489	0.023283815011382103
2947.305052950287	0.93951815366745	11.49160157165527	0.02334950491786003
2957.564092715454	0.93951815366745	11.608801586914065	0.023415377363562584
2967.823132480621	0.93951815366745	11.726001602172854	0.02348143421113491
2978.0821722457886	0.93951815366745	11.843201617431642	0.02354767546057701
2988.3412120109556	0.93951815366745	11.96040163269043	0.023614101111888885
2998.600251776123	0.93951815366745	12.07760164794922	0.023680711165070534
3008.85929154129	0.93951815366745	12.194801663208008	0.023747507482767105
3019.118331306457	0.93951815366745	12.312001678466796	0.02381448820233345
3029.3773710716246	0.93951815366745	12.429201693725592	0.023881657049059868
3039.6364108367916	0.93951815366745	12.546401708984373	0.023949014022946358
3049.8954506019595	0.93951815366745	12.663601724243161	0.02401655726134777
3060.1544903671265	0.93951815366745	12.780801739501957	0.024084288626909256
3070.4135301322935	0.93951815366745	12.898001754760738	0.024152208119630814
3080.672569897461	0.93951815366745	13.015201770019534	0.024220317602157593
3090.931609662628	0.93951815366745	13.132401785278322	0.024288617074489594
3101.1906494277955	0.93951815366745	13.24960180053711	0.024357106536626816
3111.4496891929625	0.93951815366745	13.366801815795899	0.02442578598856926
3121.7087289581295	0.93951815366745	13.484001831054687	0.024494657292962074
3131.967768723297	0.93951815366745	13.601201846313483	0.02456372044980526
3142.226808488464	0.93951815366745	13.718401861572264	0.024632975459098816
3152.4858482536315	0.93951815366745	13.835601876831053	0.024702424183487892
3162.7448880187985	0.93951815366745	13.952801892089848	0.02477206476032734
3173.003927783966	0.93951815366745	14.07000190734863	0.024841899052262306
3183.2629675491335	0.93951815366745	14.187201922607425	0.024911928921937943
3193.5220073143005	0.93951815366745	14.304401937866214	0.024982154369354248
3203.781047079468	0.93951815366745	14.421601953124995	0.025052573531866074
3214.040086844635	0.93951815366745	14.53880196838379	0.02512318827211857
3224.299126609802	0.93951815366745	14.656001983642579	0.02519400045275688
3234.5581663749695	0.93951815366745	14.773201998901374	0.025265010073781013
3244.8172061401365	0.93951815366745	14.890402014160156	0.025336215272545815
3255.076245905304	0.93951815366745	15.007602029418944	0.025407619774341583
3265.335285670471	0.93951815366745	15.12480204467774	0.02547922357916832
3275.594325435638	0.93951815366745	15.242002059936521	0.025551026687026024
3285.8533652008055	0.93951815366745	15.359202075195316	0.025623029097914696
3296.112404965973	0.93951815366745	15.476402090454105	0.025695230811834335
3306.3714447311404	0.93951815366745	15.593602105712886	0.025767633691430092
3316.6304844963074	0.93951815366745	15.710802120971682	0.025840237736701965
3326.8895242614744	0.93951815366745	15.82800213623047	0.025913044810295105
3337.148564026642	0.93951815366745	15.945202151489259	0.02598605304956436
3347.407603791809	0.93951815366745	16.062402166748047	0.026060178875923157
3357.6666435569764	0.93951815366745	16.179602182006835	0.026331210508942604
3367.9256833221434	0.93951815366745	16.296802197265624	0.02685515396296978
3378.1847230873104	0.93951815366745	16.414002212524412	0.02765515074133873
3388.443762852478	0.93951815366745	16.531202227783208	0.02893948182463646
3398.702802617645	0.93951815366745	16.648402243041996	0.03075781650841236
3408.9618423828124	0.93951815366745	16.765602258300778	0.032849181443452835
3419.22088214798	0.93951815366745	16.882802273559573	0.0352335199713707
3429.479921913147	0.93951815366745	17.00000228881836	0.03779483586549759
3439.7389616783144	0.93951815366745	17.11720230407715	0.040538448840379715
3449.9980014434814	0.93951815366745	17.23440231933594	0.0434766449034214
3460.257041208649	0.93951815366745	17.351602334594727	0.0466226302087307
3470.516080973816	0.93951815366745	17.468802349853515	0.04999019578099251
3480.775120738983	0.93951815366745	17.586002365112304	0.05359415337443352
3491.0341605041503	0.93951815366745	17.7032023803711	0.05744999274611473
3501.2932002693174	0.93951815366745	17.82040239562988	0.06157403439283371
3511.552240034485	0.93951815366745	17.93760241088867	0.06598370522260666
3521.811279799652	0.93951815366745	18.054802426147464	0.07069703191518784
3532.070319564819	0.93951815366745	18.172002441406246	0.07573328167200089
3542.3293593299863	0.93951815366745	18.28920245666504	0.08111229538917542
3552.588399095154	0.93951815366745	18.40640247192383	0.0868551954627037
3562.8474388603213	0.93951815366745	18.523602487182618	0.09298375248908997
3573.1064786254883	0.93951815366745	18.640802502441407	0.09952060878276825
3583.3655183906553	0.93951815366745	18.758002517700195	0.10648958384990692
3593.624558155823	0.93951815366745	18.87520253295899	0.1139148697257042
3603.88359792099	0.93951815366745	18.992402548217772	0.12182188034057617
3614.1426376861573	0.93951815366745	19.10960256347656	0.1302361935377121
3624.4016774513243	0.93951815366745	19.226802578735356	0.13918448984622955
3634.6607172164913	0.93951815366745	19.344002593994137	0.1486932933330536
3644.919756981659	0.93951815366745	19.461202609252933	0.15879002213478088
3655.178796746826	0.93951815366745	19.57840262451172	0.16950172185897827
3665.4378365119933	0.93951815366745	19.695602639770502	0.18085522949695587
3675.6968762771608	0.93951815366745	19.812802655029298	0.19287756085395813
3685.9559160423278	0.93951815366745	19.930002670288086	0.2055942267179489
3696.2149558074952	0.93951815366745	20.047202685546882	0.219030499458313
3706.473995572662	0.93951815366745	20.164402700805663	0.23320931196212769
3716.7330353378293	0.93951815366745	20.28160271606445	0.24815261363983154
3726.9920751029968	0.93951815366745	20.398802731323247	0.2638789117336273
3737.251114868164	0.93951815366745	20.51600274658203	0.28040480613708496
3747.5101546333317	0.93951815366745	20.633202761840824	0.29774245619773865
3757.7691943984983	0.93951815366745	20.750402777099612	0.3158997595310211
3768.0282341636657	0.93951815366745	20.867602792358394	0.33488044142723083
3778.2872739288323	0.93951815366745	20.98480280761719	0.3546813428401947
3788.5463136940007	0.93951815366745	21.102002822875978	0.37529394030570984
3798.8053534591672	0.93951815366745	21.219202838134766	0.39670106768608093
3809.0643932243347	0.93951815366745	21.336402853393555	0.4188786745071411
3819.3234329895013	0.93951815366745	21.453602868652343	0.44179263710975647
3829.5824727546687	0.93951815366745	21.57080288391114	0.4653990566730499
3839.841512519836	0.93951815366745	21.68800289916992	0.48964452743530273
3850.1005522850037	0.93951815366745	21.805202914428715	0.5144631266593933
3860.359592050171	0.93951815366745	21.922402929687504	0.5397787094116211
3870.6186318153377	0.93951815366745	22.039602944946285	0.5655016899108887
3880.877671580505	0.93951815366745	22.15680296020508	0.591532289981842
3891.1367113456727	0.93951815366745	22.27400297546387	0.6177572011947632
3901.39575111084	0.93951815366745	22.391202990722658	0.6440536379814148
3911.6547908760067	0.93951815366745	22.508403005981446	0.6702873706817627
3921.913830641174	0.93951815366745	22.625603021240234	0.6963152289390564
3932.1728704063407	0.93951815366745	22.742803036499023	0.721988320350647
3942.431910171509	0.93951815366745	22.86000305175781	0.7471513152122498
3952.6909499366757	0.93951815366745	22.977203067016607	0.7716484665870667
3962.949989701843	0.93951815366745	23.094403082275388	0.7953234910964966
3973.2090294670097	0.93951815366745	23.211603097534176	0.8180265426635742
3983.468069232177	0.93951815366745	23.328803112792972	0.839614987373352
3993.7271089973456	0.93951815366745	23.44600312805176	0.8599587678909302
4003.986148762512	0.93951815366745	23.56320314331055	0.8789454698562622
4014.2451885276796	0.93951815366745	23.680403158569337	0.8964815735816956
4024.504228292846	0.93951815366745	23.797603173828126	0.9124983549118042
4034.7632680580136	0.93951815366745	23.914803189086914	0.9269524812698364
4045.022307823181	0.93951815366745	24.032003204345703	0.9398297071456909
4055.2813475883486	0.93951815366745	24.149203219604498	0.9511439800262451
4065.540387353515	0.93951815366745	24.26640323486328	0.9609386324882507
4075.7994271186826	0.93951815366745	24.383603250122068	0.9692832231521606
4086.058466883849	0.93951815366745	24.500803265380863	0.9762715101242065
4096.317506649018	0.93951815366745	24.618003280639645	0.9820173382759094
4106.576546414184	0.93951815366745	24.73520329589844	0.9871786236763
4116.835586179352	0.93951815366745	24.85240331115723	0.993015706539154
4127.094625944519	0.93951815366745	24.96960332641601	0.9965043067932129
4137.353665709686	0.93951815366745	25.086803341674806	0.9984113574028015
4147.612705474854	0.93951815366745	25.204003356933594	0.9993532299995422
4157.871745240021	0.93951815366745	25.32120337219239	0.9997676610946655
4168.130785005188	0.93951815366745	25.43840338745117	0.9999276399612427
4178.389824770355	0.93951815366745	25.55560340270996	0.9999808669090271
4188.648864535522	0.93951815366745	25.672803417968755	0.999995768070221
4198.90790430069	0.93951815366745	25.790003433227536	0.9999992251396179
4209.166944065857	0.93951815366745	25.90720344848633	0.9999998211860657
4219.425983831024	0.93951815366745	26.02440346374512	0.9999999403953552
4229.685023596191	0.93951815366745	26.1416034790039	1.0
4239.9440633613585	0.93951815366745	26.258803494262697	1.0
4250.203103126526	0.93951815366745	26.376003509521485	1.0
4260.4621428916935	0.93951815366745	26.493203524780274	1.0
4270.72118265686	0.93951815366745	26.610403540039062	1.0
4280.9802224220275	0.93951815366745	26.72760355529785	1.0
4291.239262187194	0.93951815366745	26.844803570556646	1.0
4301.498301952362	0.93951815366745	26.962003585815427	1.0
4311.757341717529	0.93951815366745	27.079203601074223	1.0
4322.0163814826965	0.93951815366745	27.19640361633301	1.0
4332.275421247863	0.93951815366745	27.313603631591793	1.0
4342.5344610130305	0.93951815366745	27.43080364685059	1.0
4352.793500778198	0.93951815366745	27.548003662109377	1.0
4363.0525405433655	0.93951815366745	27.665203677368165	1.0
4373.311580308533	0.93951815366745	27.782403692626954	1.0
4383.5706200736995	0.93951815366745	27.899603707885742	1.0
4393.829659838867	0.93951815366745	28.01680372314453	1.0
4404.088699604034	0.93951815366745	28.13400373840332	1.0
4414.347739369202	0.93951815366745	28.251203753662114	1.0
4424.6067791343685	0.93951815366745	28.368403768920896	1.0
4434.865818899536	0.93951815366745	28.485603784179684	1.0
4445.1248586647025	0.93951815366745	28.60280379943848	1.0
4455.383898429871	0.93951815366745	28.720003814697268	1.0
4465.6429381950375	0.93951815366745	28.837203829956056	1.0
4475.901977960205	0.93951815366745	28.954403845214845	1.0
4486.1610177253715	0.93951815366745	29.071603860473633	1.0
4496.420057490539	0.93951815366745	29.18880387573242	1.0
4506.679097255707	0.93951815366745	29.30600389099121	1.0
4516.938137020874	0.93951815366745	29.423203906250006	1.0
4527.197176786041	0.93951815366745	29.540403921508787	1.0
4537.456216551208	0.93951815366745	29.657603936767575	1.0
4547.715256316375	0.93951815366745	29.77480395202637	1.0
4557.974296081543	0.93951815366745	29.892003967285152	1.0
4568.23333584671	0.93951815366745	30.009203982543948	1.0
4578.492375611877	0.93951815366745	30.126403997802736	1.0
4588.751415377044	0.93951815366745	30.243604013061525	1.0
4599.010455142211	0.93951815366745	30.360804028320313	1.0
4609.269494907379	0.93951815366745	30.4780040435791	1.0
4619.528534672547	0.93951815366745	30.595204058837897	1.0
4629.787574437713	0.93951815366745	30.71240407409668	1.0
4640.046614202881	0.93951815366745	30.829604089355467	1.0
4650.305653968047	0.93951815366745	30.946804104614262	1.0
4660.564693733216	0.93951815366745	31.064004119873044	1.0
[truncated: 3,011 more rows]
