# Supplementary material for: Forecasting high-risk areas for dengue outbreaks in China: A trend analysis of Aedes albopictus and Aedes aegypti distributions from 2014 to 2030
Source: PLoS Negl Trop Dis. 2025 Jul 9;19(7):e0013237. doi: 10.1371/journal.pntd.0013237 (PMC12240387; doi:10.1371/journal.pntd.0013237)
Supplement: S10 File — (XLSX) [file pntd.0013237.s010.xlsx]

## Sheet: Sheet1
x_LUCC	y_LUCC	x_APP	y_APP	x_AMT	y_AMT
1.0	0.24097266793251038	-322.9799898147583	5.546471584239043E-5	-24.502500343322755	1.605145189387258E-5		These data are the response curve result data output by Maxent. Based on the Maxent output results and the reasonable range of variables, we generated response curves for the three most significant influencing variables. Among them, according to the reasonable range of variables, we set the x-axis display range for annual precipitation(APP) at above 0 mm.
2.0	0.16624301671981812	-315.02207005004885	5.546471584239043E-5	-24.39084034423828	1.605145189387258E-5
3.0	0.0148883406072855	-307.06415028533934	5.546471584239043E-5	-24.279180345153808	1.605145189387258E-5
4.0	0.9837452173233032	-299.1062305206299	5.546471584239043E-5	-24.167520346069338	1.605145189387258E-5
5.0	0.0148883406072855	-291.1483107559204	5.546471584239043E-5	-24.055860346984865	1.605145189387258E-5
6.0	0.2619205415248871	-283.19039099121096	5.546471584239043E-5	-23.94420034790039	1.605145189387258E-5
1.0	0.2866724133491516	-275.2324712265015	5.546471584239043E-5	-23.832540348815918	1.605145189387258E-5
2.0	0.19205956161022186	-267.274551461792	5.546471584239043E-5	-23.720880349731445	1.605145189387258E-5
3.0	0.014833739027380943	-259.3166316970825	5.546471584239043E-5	-23.60922035064697	1.605145189387258E-5
4.0	0.9870293736457825	-251.35871193237307	5.546471584239043E-5	-23.497560351562502	1.605145189387258E-5
5.0	0.031807173043489456	-243.40079216766358	5.546471584239043E-5	-23.38590035247803	1.605145189387258E-5
6.0	0.1273215115070343	-235.4428724029541	5.546471584239043E-5	-23.274240353393555	1.605145189387258E-5
1.0	0.2862584888935089	-227.48495263824464	5.546471584239043E-5	-23.162580354309082	1.605145189387258E-5
2.0	0.28989556431770325	-219.52703287353518	5.546471584239043E-5	-23.05092035522461	1.605145189387258E-5
3.0	0.0165336262434721	-211.56911310882566	5.546471584239043E-5	-22.93926035614014	1.605145189387258E-5
4.0	0.9889636039733887	-203.6111933441162	5.546471584239043E-5	-22.827600357055665	1.605145189387258E-5
5.0	0.03471074625849724	-195.65327357940674	5.546471584239043E-5	-22.715940357971192	1.605145189387258E-5
6.0	0.04342393949627876	-187.69535381469726	5.546471584239043E-5	-22.60428035888672	1.605145189387258E-5
1.0	0.294942706823349	-179.7374340499878	5.546471584239043E-5	-22.492620359802245	1.605145189387258E-5
2.0	0.25012320280075073	-171.7795142852783	5.546471584239043E-5	-22.380960360717772	1.605145189387258E-5
3.0	0.017148595303297043	-163.82159452056885	5.546471584239043E-5	-22.269300361633302	1.605145189387258E-5
4.0	0.9875641465187073	-155.86367475585936	5.546471584239043E-5	-22.15764036254883	1.605145189387258E-5
5.0	0.017148595303297043	-147.90575499114988	5.546471584239043E-5	-22.045980363464356	1.605145189387258E-5
6.0	0.13474515080451965	-139.94783522644045	5.546471584239043E-5	-21.934320364379882	1.605145189387258E-5
1.0	0.22461043298244476	-131.98991546173096	5.546471584239043E-5	-21.822660365295413	1.605145189387258E-5
2.0	0.245965376496315	-124.03199569702147	5.546471584239043E-5	-21.71100036621094	1.605145189387258E-5
3.0	0.007792353164404631	-116.07407593231201	5.546471584239043E-5	-21.599340367126466	1.605145189387258E-5
4.0	0.9863954782485962	-108.11615616760253	5.546471584239043E-5	-21.487680368041993	1.605145189387258E-5
5.0	0.032133813947439194	-100.15823640289304	5.546471584239043E-5	-21.37602036895752	1.605145189387258E-5
6.0	0.12590697407722473	-92.20031663818358	5.546471584239043E-5	-21.264360369873046	1.605145189387258E-5
1.0	0.17111602425575256	-84.24239687347409	5.546471584239043E-5	-21.152700370788576	1.605145189387258E-5
2.0	0.2316659390926361	-76.28447710876466	5.546471584239043E-5	-21.041040371704103	1.605145189387258E-5
3.0	0.007284563034772873	-68.32655734405517	5.546471584239043E-5	-20.92938037261963	1.605145189387258E-5
4.0	0.9845016002655029	-60.36863757934566	5.546471584239043E-5	-20.817720373535156	1.605145189387258E-5
5.0	0.030154602602124214	-52.4107178146362	5.546471584239043E-5	-20.706060374450683	1.605145189387258E-5
6.0	0.19464011490345	-44.45279804992674	5.546471584239043E-5	-20.594400375366213	1.605145189387258E-5
1.0	0.149090975522995	-36.49487828521728	5.546471584239043E-5	-20.48274037628174	1.605145189387258E-5
2.0	0.22976961731910706	-28.536958520507824	5.546471584239043E-5	-20.371080377197266	1.605145189387258E-5
3.0	0.012901191599667072	-20.579038755798308	5.546471584239043E-5	-20.259420378112793	1.605145189387258E-5
4.0	0.9823920130729675	-12.62111899108885	5.546471584239043E-5	-20.14776037902832	1.605145189387258E-5
5.0	0.025785328820347786	-4.66319922637939	5.546471584239043E-5	-20.036100379943846	1.605145189387258E-5
6.0	0.034241192042827606	3.2947205383300684	5.546471584239043E-5	-19.924440380859377	1.605145189387258E-5
1.0	0.29725250601768494	11.252640303039584	5.7285749790025875E-5	-19.812780381774903	1.610090293979738E-5
2.0	0.29981133341789246	19.210560067749043	6.311744800768793E-5	-19.70112038269043	1.6251524357357994E-5
3.0	0.018460461869835854	27.16847983245856	6.954603304620832E-5	-19.589460383605957	1.640559821680654E-5
4.0	0.988702118396759	35.12639959716802	7.663291762582958E-5	-19.477800384521487	1.656319545872975E-5
5.0	0.018460461869835854	43.08431936187742	8.444587729172781E-5	-19.366140385437014	1.672439248068258E-5
6.0	0.14339739084243774	51.042239126586935	9.305968706030399E-5	-19.25448038635254	1.6889260223251767E-5
1.0	0.27381330728530884	59.000158891296394	1.0255687084281817E-4	-19.142820387268067	1.705788054096047E-5
2.0	0.2940139174461365	66.95807865600591	1.1302849452476948E-4	-19.031160388183594	1.7230329831363633E-5
3.0	0.014673739671707153	74.91599842071537	1.2457507546059787E-4	-18.91950038909912	1.7406691767973825E-5
4.0	0.9861412048339844	82.87391818542483	1.373075065203011E-4	-18.80784039001465	1.7587050024303608E-5
5.0	0.014673739671707153	90.83183795013429	1.513482566224411E-4	-18.696180390930177	1.7771490092854947E-5
6.0	0.014673739671707153	98.7897577148438	1.6683241119608283E-4	-18.584520391845704	1.7960104742087424E-5
1.0	0.29022297263145447	106.74767747955326	1.8390915647614747E-4	-18.47286039276123	1.815298128349241E-5
2.0	0.34765300154685974	114.70559724426272	2.0274310372769833E-4	-18.36120039367676	1.8350214304518886E-5
3.0	0.02674749866127968	122.66351700897224	2.2351603547576815E-4	-18.249540394592287	1.855190384958405E-5
4.0	0.991385281085968	130.62143677368164	2.464285062160343E-4	-18.137880395507814	1.8758144506136887E-5
5.0	0.039646368473768234	138.57935653839115	2.7170215616934E-4	-18.02622039642334	1.8969043594552204E-5
6.0	0.15569661557674408	146.5372763031006	2.995813556481153E-4	-17.914560397338867	1.91847029782366E-5
		154.49519606781013	3.3033612999133766E-4	-17.802900398254394	1.9405233615543693E-5
		162.4531158325196	3.64264560630545E-4	-17.69124039916992	1.963074282684829E-5
		170.411035597229	4.01695811888203E-4	-17.579580400085447	1.9861348846461624E-5
		178.3689553619385	4.429931577760726E-4	-17.467920401000978	2.0097166270716116E-5
		186.32687512664796	4.885579110123217E-4	-17.356260401916504	2.0338318790891208E-5
		194.28479489135742	5.388330901041627E-4	-17.24460040283203	2.058493009826634E-5
		202.242714656067	5.943080759607255E-4	-17.13294040374756	2.0837127522099763E-5
		210.20063442077634	6.555229774676263E-4	-17.021280404663088	2.109504202962853E-5
		218.1585541854859	7.230745395645499E-4	-16.909620405578615	2.1358810045057908E-5
		226.11647395019537	7.976216729730368E-4	-16.79796040649414	2.162857163057197E-5
		234.07439371490483	8.798919152468443E-4	-16.686300407409668	2.190446866734419E-5
		242.0323134796143	9.706892305985093E-4	-16.574640408325195	2.2186650312505662E-5
		249.99023324432375	0.0010709005873650312	-16.46298040924072	2.2475265723187476E-5
		257.9481530090333	0.0011815064353868365	-16.351320410156248	2.277047315146774E-5
		265.90607277374266	0.0013035893207415938	-16.239660411071775	2.3072432668413967E-5
		273.8639925384521	0.0014383444795385003	-16.128000411987305	2.3381309802061878E-5
		281.8219123031617	0.0015870925271883607	-16.01634041290283	2.3697275537415408E-5
		289.77983206787115	0.0017512921476736665	-15.90468041381836	2.4020502678467892E-5
		297.7377518325806	0.0019325525499880314	-15.793020414733887	2.4351171305170283E-5
		305.6956715972901	0.0021326527930796146	-15.681360415649413	2.4689470592420548E-5
		313.65359136199953	0.002353556687012315	-15.569700416564942	2.503558607713785E-5
		321.611511126709	0.0025974332820624113	-15.458040417480468	2.5389719667145982E-5
		329.56943089141845	0.0028666777070611715	-15.346380418395997	2.575206963228993E-5
		337.527350656128	0.0031639342196285725	-15.234720419311524	2.6122845156351104E-5
		345.4852704208375	0.0034921225160360336	-15.12306042022705	2.650226088007912E-5
		353.44319018554694	0.00385446660220623	-15.011400421142579	2.6890538720181212E-5
		361.4011099502564	0.004254526924341917	-14.899740422058105	2.728790423134342E-5
		369.35902971496586	0.004696228075772524	-14.788080422973634	2.7694590244209394E-5
		377.31694947967543	0.00518390815705061	-14.67642042388916	2.8110842322348617E-5
		385.2748692443848	0.005722350906580687	-14.564760424804687	2.8536904210341163E-5
		393.23278900909435	0.006316836457699537	-14.453100425720216	2.8973034204682335E-5
		401.1907087738038	0.006973189301788807	-14.341440426635742	2.9419496058835648E-5
		409.14862853851315	0.0076978327706456184	-14.22978042755127	2.9876558983232826E-5
		417.1065483032227	0.008497851900756359	-14.118120428466797	3.0344503102242015E-5
		425.0644680679322	0.00938105583190918	-14.006460429382324	3.0823615816188976E-5
		433.02238783264175	0.010356057435274124	-13.894800430297853	3.1314197258325294E-5
		440.9803075973511	0.01143233384937048	-13.78314043121338	3.181654756190255E-5
		448.93822736206056	0.012620332650840282	-13.671480432128908	3.233098686905578E-5
		456.89614712677013	0.013931555673480034	-13.559820433044434	3.285783532191999E-5
		464.8540668914795	0.015378658659756184	-13.448160433959961	3.339743125252426E-5
		472.81198665618905	0.016975561156868935	-13.33650043487549	3.3950120268855244E-5
		480.7699064208985	0.018737565726041794	-13.224840435791016	3.451625525485724E-5
		488.72782618560797	0.020681481808423996	-13.113180436706545	3.509620000841096E-5
		496.6857459503174	0.02282577194273472	-13.001520437622071	3.569034015526995E-5
		504.6436657150269	0.02519066073000431	-12.889860438537598	3.629905768320896E-5
		512.6015854797365	0.027798326686024666	-12.778200439453126	3.692275640787557E-5
		520.559505244446	0.030673090368509293	-12.666540440368653	3.75618546968326E-5
		528.5174250091552	0.033841464668512344	-12.554880441284181	3.821677455562167E-5
		536.4753447738649	0.03733249753713608	-12.443220442199708	3.888795617967844E-5
		544.4332645385743	0.04117780178785324	-12.331560443115235	3.9575857954332605E-5
		552.3911843032838	0.04541178420186043	-12.219900444030763	4.028094917885028E-5
		560.3491040679933	0.050071943551301956	-12.10824044494629	4.100370642845519E-5
		568.3070238327027	0.05519880726933479	-11.996580445861817	4.174463538220152E-5
		576.2649435974122	0.06083638593554497	-11.884920446777343	4.250424899510108E-5
		584.2228633621216	0.06703200936317444	-11.77326044769287	4.328307477408089E-5
		592.1807831268311	0.0738367810845375	-11.661600448608398	4.4081665691919625E-5
		600.1387028915406	0.08130538463592529	-11.549940449523925	4.4900581997353584E-5
		608.09662265625	0.0894961729645729	-11.438280450439454	4.574041304294951E-5
		616.0545424209595	0.09386096894741058	-11.32662045135498	4.6601755457231775E-5
		624.0124621856689	0.09501496702432632	-11.214960452270507	4.748523497255519E-5
		631.9703819503786	0.09618664532899857	-11.103300453186035	4.839149187318981E-5
		639.9283017150879	0.09737628698348999	-10.991640454101562	4.9321188271278515E-5
		647.8862214797975	0.09858419001102448	-10.87998045501709	5.0275011744815856E-5
		655.844141244507	0.0998106300830841	-10.768320455932617	5.12536644237116E-5
		663.8020610092162	0.10105592757463455	-10.656660456848144	5.2257877541705966E-5
		671.7599807739259	0.10232038050889969	-10.545000457763672	5.3288407798390836E-5
		679.7179005386354	0.1036042794585228	-10.433340458679199	5.434602644527331E-5
		687.6758203033448	0.10490796715021133	-10.321680459594727	5.543154475162737E-5
		695.6337400680543	0.10623172670602798	-10.210020460510254	5.654578853864223E-5
		703.5916598327638	0.1075759083032608	-10.09836046142578	5.7689616369316354E-5
		711.5495795974732	0.10894082486629486	-9.98670046234131	5.886391591047868E-5
		719.5074993621827	0.11032681912183762	-9.875040463256836	6.006960029480979E-5
		727.4654191268924	0.11173421144485474	-9.763380464172364	6.130761903477833E-5
		735.4233388916016	0.11316335946321487	-9.651720465087891	6.257895438466221E-5
		743.381258656311	0.11461460590362549	-9.540060466003418	6.388460315065458E-5
		751.3391784210205	0.11608829349279404	-9.428400466918946	6.52256203466095E-5
		759.2970981857302	0.11758479475975037	-9.316740467834473	6.660309009021148E-5
		767.2550179504397	0.11910445243120193	-9.205080468750001	6.801811832701787E-5
		775.2129377151491	0.12064765393733978	-9.093420469665528	6.947186193428934E-5
		783.1708574798586	0.12221474945545197	-8.981760470581055	7.096552144503221E-5
		791.128777244568	0.12380614131689072	-8.870100471496583	7.250032649608329E-5
		799.0866970092775	0.12542219460010529	-8.75844047241211	7.407755038002506E-5
		807.044616773987	0.1270633041858673	-8.646780473327638	7.56985173211433E-5
		815.0025365386964	0.12872987985610962	-8.535120474243165	7.736458792351186E-5
		822.9604563034059	0.13042227923870087	-8.423460475158691	7.907718099886551E-5
		830.9183760681153	0.13214093446731567	-8.311800476074218	8.083775901468471E-5
		838.876295832825	0.13388624787330627	-8.200140476989745	8.264781354228035E-5
		846.8342155975345	0.1356586515903473	-8.088480477905271	8.450893074041232E-5
		854.7921353622437	0.13745853304862976	-7.976820478820798	8.642274042358622E-5
		862.7500551269532	0.1392863392829895	-7.865160479736328	8.839089423418045E-5
		870.7079748916626	0.14114250242710114	-7.753500480651855	9.041513112606481E-5
		878.6658946563723	0.14302745461463928	-7.641840481567382	9.249724098481238E-5
		886.6238144210818	0.14494164288043976	-7.530180482482908	9.463909373153001E-5
		894.5817341857912	0.146885484457016	-7.418520483398435	9.684260294307023E-5
		902.5396539505007	0.14885947108268738	-7.306860484313965	9.910976223181933E-5
		910.4975737152099	0.15086403489112854	-7.195200485229492	1.0144263069378212E-4
		918.4554934799196	0.15289965271949768	-7.083540486145019	1.0384334746049717E-4
		926.413413244629	0.15496677160263062	-6.971880487060545	1.0631412442307919E-4
		934.3713330093385	0.15706589818000793	-6.860220487976072	1.0885723895626143E-4
		942.329252774048	0.15919747948646545	-6.748560488891602	1.1147508485009894E-4
		950.2871725387574	0.16136202216148376	-6.636900489807129	1.1417009227443486E-4
		958.2450923034671	0.16356000304222107	-6.5252404907226556	1.1694482964230701E-4
		966.2030120681763	0.16579191386699677	-6.413580491638182	1.198019235744141E-4
		974.1609318328858	0.16805826127529144	-6.301920492553709	1.2274410983081907E-4
		982.1188515975953	0.1703595221042633	-6.190260493469239	1.2577421148307621E-4
		990.076771362305	0.17269623279571533	-6.078600494384766	1.2889516074210405E-4
		998.0346911270144	0.1750688999891281	-5.9669404953002925	1.3211002806201577E-4
		1005.9926108917239	0.17747804522514343	-5.855280496215819	1.3542192755267024E-4
		1013.9505306564333	0.1799241602420807	-5.743620497131346	1.3883414794690907E-4
		1021.9084504211426	0.18240781128406525	-5.631960498046876	1.4235007984098047E-4
		1029.8663701858522	0.1849295049905777	-5.520300498962403	1.4597323024645448E-4
		1037.8242899505617	0.18748979270458221	-5.408640499877929	1.4970723714213818E-4
		1045.7822097152712	0.1900891810655594	-5.296980500793456	1.535558985779062E-4
		1053.7401294799806	0.1927282214164734	-5.185320501708983	1.5752309991512448E-4
		1061.69804924469	0.1954074501991272	-5.073660502624513	1.616129302419722E-4
		1069.6559690093998	0.19812747836112976	-4.96200050354004	1.6582959506195039E-4
		1077.6138887741092	0.2008887678384781	-4.850340504455566	1.7017747450154275E-4
		1085.5718085388185	0.20369191467761993	-4.738680505371093	1.7466109420638531E-4
		1093.529728303528	0.20653751492500305	-4.62702050628662	1.7928516899701208E-4
		1101.4876480682374	0.20942603051662445	-4.51536050720215	1.8405457376502454E-4
		1109.445567832947	0.21235808730125427	-4.4037005081176765	1.8897440168075264E-4
		1117.4034875976565	0.2153342217206955	-4.292040509033203	1.9404989143367857E-4
		1125.361407362366	0.21835507452487946	-4.18038050994873	1.992865145439282E-4
		1133.3193271270754	0.22142107784748077	-4.068720510864257	2.0468994625844061E-4
		1141.2772468917847	0.22453288733959198	-3.957060511779787	2.102660364471376E-4
		1149.2351666564944	0.22769102454185486	-3.8454005126953135	2.1602095512207597E-4
		1157.1930864212038	0.23089613020420074	-3.73374051361084	2.2196100326254964E-4
		1165.1510061859133	0.23414868116378784	-3.622080514526367	2.280928019899875E-4
		1173.1089259506227	0.2374492734670639	-3.5104205154418935	2.344231616007164E-4
		1181.0668457153322	0.24079851806163788	-3.3987605163574237	2.409592125331983E-4
		1189.0247654800419	0.24419687688350677	-3.2871005172729504	2.4770834716036916E-4
		1196.982685244751	0.2475888878107071	-3.175440518188477	2.546782197896391E-4
		1204.9406050094606	0.25101956725120544	-3.0637805191040037	2.618767903186381E-4
		1212.89852477417	0.2544995844364166	-2.9521205200195304	2.6931235333904624E-4
		1220.8564445388795	0.25802937150001526	-2.8404605209350606	2.7699352358467877E-4
		1228.8143643035892	0.2616094946861267	-2.7288005218505873	2.849292359314859E-4
		1236.7722840682986	0.2652405798435211	-2.617140522766114	2.931287745013833E-4
		1244.730203833008	0.26892298460006714	-2.5054805236816406	3.016018308699131E-4
		1252.6881235977173	0.2726573050022125	-2.3938205245971673	3.103584167547524E-4
		1260.6460433624268	0.2764440178871155	-2.2821605255126975	3.1940898043103516E-4
		1268.6039631271365	0.28028371930122375	-2.170500526428224	3.287644067313522E-4
		1276.561882891846	0.284176766872406	-2.058840527343751	3.384359588380903E-4
		1284.5198026565554	0.2881236970424652	-1.9471805282592776	3.484353655949235E-4
		1292.4777224212648	0.29212504625320435	-1.8355205291748042	3.587748797144741E-4
		1300.4356421859743	0.29618117213249207	-1.7238605300903345	3.6946716136299074E-4
		1308.3935619506838	0.30029258131980896	-1.6122005310058611	3.805254236795008E-4
		1316.3514817153932	0.30445972084999084	-1.5005405319213878	3.919634618796408E-4
		1324.3094014801027	0.30868303775787354	-1.3888805328369145	4.037955077365041E-4
		1332.2673212448121	0.3129628896713257	-1.2772205337524412	4.160364915151149E-4
		1340.2252410095216	0.3172996938228607	-1.1655605346679714	4.287018673494458E-4
		1348.1831607742313	0.32169386744499207	-1.053900535583498	4.4180775876156986E-4
		1356.1410805389407	0.32614582777023315	-0.9422405364990247	4.5537095866166055E-4
		1364.0990003036502	0.3306557834148407	-0.8305805374145514	4.694089002441615E-4
		1372.0569200683594	0.3352241814136505	-0.7189205383300781	4.839397734031081E-4
		1380.014839833069	0.33985134959220886	-0.6072605392456083	4.989824956282973E-4
		1387.9727595977786	0.3445374369621277	-0.495600540161135	5.145568284206092E-4
		1395.930679362488	0.3492828607559204	-0.38394054107666165	5.306832026690245E-4
		1403.8885991271975	0.354087769985199	-0.2722805419921883	5.473830387927592E-4
		1411.846518891907	0.3589525520801544	-0.160620542907715	5.646785721182823E-4
		1419.8044386566164	0.36387717723846436	-0.04896054382324522	5.825929692946374E-4
		1427.7623584213259	0.36886194348335266	0.06269945526122811	6.011504447087646E-4
		1435.7202781860353	0.37390702962875366	0.17435945434570144	6.203760858625174E-4
		1443.6781979507448	0.37901243567466736	0.28601945343017476	6.402961444109678E-4
		1451.6361177154542	0.3841782808303833	0.39767945251465164	6.609379779547453E-4
		1459.594037480164	0.38940462470054626	0.5093394515991214	6.823299918323755E-4
		1467.5519572448734	0.3946915566921234	0.6209994506835947	7.045019301585853E-4
		1475.5098770095829	0.40003886818885803	0.7326594497680681	7.274846429936588E-4
		1483.467796774292	0.4054466187953949	0.8443194488525414	7.51310377381742E-4
		1491.4257165390015	0.41091468930244446	0.9559794479370147	7.76012777350843E-4
		1499.3836363037112	0.41644302010536194	1.0676394470214845	8.016269421204925E-4
		1507.3415560684207	0.4220312535762787	1.1792994461059578	8.281893096864223E-4
		1515.2994758331301	0.42767924070358276	1.2909594451904312	8.557380060665309E-4
		1523.2573955978396	0.43338680267333984	1.4026194442749045	8.843128453008831E-4
		1531.215315362549	0.43915343284606934	1.5142794433593778	9.139552130363882E-4
		1539.1732351272585	0.44497883319854736	1.6259394424438476	9.44708357565105E-4
		1547.131154891968	0.4508626163005829	1.737599441528321	9.766174480319023E-4
		1555.0890746566774	0.4568043351173401	1.8492594406127942	0.0010097295744344592
		1563.046994421387	0.46280333399772644	1.9609194396972676	0.001044093631207943
		1571.0049141860964	0.4688590466976166	2.072579438781741	0.001079761190339923
		1578.962833950806	0.4749709963798523	2.1842394378662107	0.001116785453632474
		1586.9207537155155	0.4811382293701172	2.295899436950684	0.0011552225332707167
		1594.8786734802247	0.48736006021499634	2.4075594360351573	0.0011951304040849209
		1602.8365932449342	0.4936356842517853	2.5192194351196306	0.001236570067703724
		1610.7945130096437	0.49996426701545715	2.630879434204104	0.0012796050868928432
		1618.7524327743533	0.5063446760177612	2.7425394332885737	0.0013243015855550766
		1626.7103525390628	0.5127758979797363	2.854199432373047	0.0013707289472222328
		1634.6682723037723	0.5192568898200989	2.9658594314575204	0.0014189595822244883
		1642.6261920684817	0.5257865786552429	3.0775194305419937	0.001469068811275065
		1650.584111833191	0.5323634147644043	3.189179429626467	0.0015211356803774834
		1658.5420315979006	0.5389862060546875	3.300839428710937	0.0015752424951642752
		1666.49995136261	0.5456536412239075	3.41249942779541	0.0016314754029735923
		1674.4578711273195	0.5523639917373657	3.5241594268798835	0.0016899245092645288
		1682.415790892029	0.5591158866882324	3.635819425964357	0.001750683644786477
		1690.3737106567385	0.5659075379371643	3.74747942504883	0.0018138510640710592
		1698.3316304214482	0.5727373361587524	3.8591394241333	0.0018795295618474483
		1706.2895501861576	0.5796033143997192	3.9707994232177732	0.0019478262402117252
		1714.2474699508668	0.5865035653114319	4.082459422302247	0.0020188535563647747
		1722.2053897155763	0.5934362411499023	4.19411942138672	0.002092728391289711
		1730.1633094802858	0.6003990769386292	4.305779420471193	0.002169573912397027
		1738.1212292449952	0.6073899269104004	4.417439419555663	0.002249517710879445
		1746.0791490097047	0.6144065856933594	4.529099418640136	0.0023326941300183535
		1754.0370687744141	0.6214467883110046	4.64075941772461	0.0024192435666918755
		1761.9949885391236	0.6285078525543213	4.752419416809083	0.0025093122385442257
		1769.952908303833	0.6355873346328735	4.864079415893556	0.0026030538138002157
		1777.910828068543	0.6426828503608704	4.975739414978026	0.0027006284799426794
		1785.868747833252	0.6497913002967834	5.087399414062499	0.002802204340696335
		1793.8266675979614	0.6569101214408875	5.199059413146973	0.0029079567175358534
		1801.7845873626713	0.6640363931655884	5.310719412231446	0.0030180695466697216
		1809.7425071273803	0.671167254447937	5.422379411315919	0.0031327351462095976
		1817.7004268920903	0.6782994270324707	5.534039410400389	0.0032521546818315983
		1825.6583466567993	0.6854298710823059	5.6456994094848625	0.003376538632437587
		1833.6162664215092	0.6925554275512695	5.757359408569336	0.003506107721477747
		1841.5741861862186	0.6996728181838989	5.869019407653809	0.003641092451289296
		1849.532105950928	0.7067785263061523	5.9806794067382825	0.003781734500080347
		1857.4900257156376	0.7138692736625671	6.092339405822752	0.003928286489099264
		1865.4479454803466	0.7209415435791016	6.203999404907226	0.0040810140781104565
		1873.4058652450565	0.7279915809631348	6.315659403991699	0.004240193869918585
		1881.363785009766	0.7350159287452698	6.427319403076172	0.004406116437166929
		1889.3217047744754	0.7420108318328857	6.5389794021606455	0.004579085856676102
		1897.2796245391849	0.7489726543426514	6.650639401245115	0.004759421106427908
		1905.2375443038943	0.7558974623680115	6.762299400329589	0.004947455134242773
		1913.1954640686038	0.7627814412117004	6.873959399414062	0.00514353858307004
		1921.1533838333132	0.7696208953857422	6.985619398498535	0.005348036531358957
		1929.1113035980227	0.7764117121696472	7.097279397583009	0.005561333615332842
		1937.0692233627321	0.7831501364707947	7.208939396667478	0.005783831235021353
		1945.0271431274416	0.7898321151733398	7.320599395751952	0.0060159508138895035
		1952.985062892151	0.7964538931846619	7.432259394836425	0.006258133798837662
		1960.942982656861	0.8030113577842712	7.543919393920898	0.0065108430571854115
		1968.90090242157	0.8095006942749023	7.655579393005372	0.00677456334233284
		1976.8588221862794	0.8159179091453552	7.767239392089845	0.0070498026907444
		1984.816741950989	0.822259247303009	7.878899391174318	0.007337094284594059
		1992.7746617156984	0.8285207748413086	7.990559390258792	0.0076369959861040115
		2000.7325814804083	0.8346986770629883	8.102219389343265	0.00795009359717369
		2008.6905012451173	0.8407893180847168	8.213879388427738	0.008277000859379768
		2016.6484210098272	0.8467888832092285	8.325539387512212	0.008618361316621304
		2024.6063407745362	0.8526938557624817	8.437199386596678	0.008974849246442318
		2032.5642605392457	0.8585007190704346	8.548859385681158	0.009347173385322094
		2040.5221803039556	0.8642061352729797	8.660519384765625	0.009736073203384876
		2048.4801000686643	0.8698065280914307	8.772179383850098	0.010142329148948193
		2056.4380198333743	0.8752990365028381	8.883839382934571	0.010566754266619682
		2064.3959395980833	0.880680501461029	8.995499382019045	0.011010207235813141
		2072.353859362793	0.8859477043151855	9.107159381103518	0.011473582126200199
		2080.3117791275026	0.8910983204841614	9.218819380187991	0.011957822367548943
		2088.2696988922116	0.8961294889450073	9.330479379272457	0.012463914230465889
		2096.2276186569215	0.901038646697998	9.442139378356938	0.012992891483008862
		2104.1855384216306	0.9058238863945007	9.553799377441404	0.013545841909945011
		2112.1434581863405	0.9104828834533691	9.665459376525884	0.014123902656137943
		2120.10137795105	0.9150136709213257	9.77711937561035	0.01472826860845089
		2128.0592977157594	0.9194148778915405	9.888779374694824	0.015360192395746708
		2136.017217480469	0.9236849546432495	10.000439373779297	0.016020989045500755
		2143.975137245178	0.9278224110603333	10.11209937286377	0.01671203412115574
		2151.9330570098878	0.931826651096344	10.223759371948244	0.017434775829315186
		2159.890976774597	0.9356966018676758	10.335419371032717	0.01819073036313057
		2167.8488965393067	0.93943190574646	10.447079370117184	0.018981486558914185
		2175.806816304016	0.9430323243141174	10.558739369201664	0.019808713346719742
		2183.7647360687256	0.9464975595474243	10.67039936828613	0.02067415788769722
		2191.722655833435	0.9498282074928284	10.78205936737061	0.02157965488731861
		2199.6805755981445	0.9530244469642639	10.893719366455077	0.02252712845802307
		2207.638495362854	0.9560871124267578	11.00537936553955	0.023518595844507217
		2215.5964151275634	0.9590171575546265	11.117039364624024	0.024556171149015427
		2223.554334892273	0.9618158936500549	11.228699363708497	0.025642070919275284
		2231.5122546569823	0.9644845724105835	11.34035936279297	0.02677861973643303
		2239.4701744216923	0.9670251607894897	11.452019361877444	0.027968253940343857
		2247.4280941864013	0.9694393277168274	11.56367936096191	0.029213523492217064
		2255.3860139511107	0.9717295169830322	11.67533936004639	0.030517108738422394
		2263.3439337158206	0.9738979339599609	11.786999359130856	0.03188180923461914
		2271.3018534805296	0.9759471416473389	11.898659358215337	0.03331056609749794
		2279.2597732452396	0.9778801202774048	12.010319357299803	0.03480645269155502
		2287.2176930099486	0.9796996712684631	12.121979356384276	0.03637269139289856
		2295.1756127746585	0.9814088940620422	12.23363935546875	0.03801265358924866
		2303.133532539368	0.9830113053321838	12.345299354553223	0.039729878306388855
		2311.091452304077	0.9845101833343506	12.456959353637696	0.04152805358171463
		2319.049372068787	0.985909104347229	12.56861935272217	0.043411049991846085
		2327.007291833496	0.9872118830680847	12.680279351806636	0.04538291320204735
		2334.9652115982058	0.9884222149848938	12.791939350891116	0.047447871416807175
		2342.9231313629152	0.9895439147949219	12.903599349975583	0.04961035028100014
		2350.8810511276247	0.9905809760093689	13.015259349060063	0.05187496915459633
		2358.838970892334	0.99153733253479	13.12691934814453	0.054246556013822556
		2366.796890657043	0.9924169778823853	13.238579347229003	0.05673015117645264
		2374.754810421753	0.9932239055633545	13.350239346313476	0.0593310184776783
		2382.7127301864625	0.9939620494842529	13.46189934539795	0.06205464527010918
		2390.670649951172	0.9946354031562805	13.573559344482423	0.06490675359964371
		2398.6285697158814	0.9952479004859924	13.685219343566896	0.06789331138134003
		2406.586489480591	0.9958033561706543	13.796879342651362	0.07102052122354507
		2414.5444092453004	0.996305525302887	13.908539341735842	0.07429486513137817
		2422.5023290100103	0.9967581033706665	14.020199340820309	0.07772305607795715
		2430.4602487747193	0.9971646666526794	14.13185933990479	0.08108306676149368
		2438.4181685394287	0.9975287318229675	14.243519338989255	0.08371715992689133
		2446.376088304138	0.9978535175323486	14.355179338073729	0.08644302189350128
		2454.3340080688477	0.9981423616409302	14.466839337158202	0.08926386386156082
		2462.2919278335576	0.9983983039855957	14.578499336242675	0.09208476543426514
		2470.2498475982666	0.9986242055892944	14.690159335327149	0.09490671753883362
		2478.2077673629765	0.998822808265686	14.801819334411622	0.09782198071479797
		2486.1656871276855	0.9989967942237854	14.913479333496088	0.10063934326171875
		2494.123606892395	0.9991486072540283	15.025139332580569	0.10341565310955048
		2502.081526657105	0.9992805123329163	15.136799331665035	0.10627643018960953
		2510.039446421814	0.9993945956230164	15.248459330749515	0.10922428965568542
		2517.997366186524	0.9994928240776062	15.360119329833989	0.11226183921098709
		2525.955285951233	0.9995771050453186	15.471779328918455	0.1153917983174324
		2533.9132057159427	0.9996490478515625	15.583439328002935	0.11861691623926163
		2541.871125480652	0.9997101426124573	15.695099327087402	0.12194005399942398
		2549.829045245361	0.9997618198394775	15.806759326171882	0.12536410987377167
		2557.786965010071	0.9998052716255188	15.918419325256348	0.12889206409454346
		2565.74488477478	0.9998416304588318	16.03007932434082	0.1325269639492035
		2573.70280453949	0.9998719096183777	16.141739323425295	0.1362719088792801
		2581.6607243041994	0.9998969435691833	16.253399322509768	0.14013007283210754
		2589.618644068909	0.9999175667762756	16.36505932159424	0.1441047042608261
		2597.5765638336184	0.9999344944953918	16.476719320678715	0.14819911122322083
		2605.5344835983274	0.9999468326568604	16.58837931976318	0.1524166613817215
		2613.4924033630373	0.999955415725708	16.70003931884766	0.15676076710224152
		2621.4503231277467	0.9999627470970154	16.811699317932128	0.16123491525650024
		2629.408242892456	0.9999690055847168	16.923359317016608	0.165842667222023
		2637.3661626571657	0.9999743103981018	17.035019316101074	0.17058758437633514
		2645.324082421875	0.99997878074646	17.146679315185548	0.17547331750392914
		2653.2820021865846	0.9999825358390808	17.25833931427002	0.18050354719161987
		2661.239921951294	0.9999856948852539	17.369999313354494	0.1856819987297058
		2669.1978417160035	0.9999857544898987	17.481659312438968	0.1910124123096466
		2677.155761480713	0.9999849200248718	17.59331931152344	0.1964985877275467
		2685.1136812454224	0.9999840259552002	17.704979310607907	0.2021443098783493
		2693.071601010132	0.9999831318855286	17.816639309692388	0.20795339345932007
		2701.029520774842	0.9999821782112122	17.928299308776854	0.2139296680688858
		2708.987440539551	0.999981164932251	18.039959307861334	0.22007693350315094
		2716.9453603042602	0.9999801516532898	18.1516193069458	0.2263989895582199
		2724.9032800689697	0.9999790787696838	18.263279306030274	0.23289962112903595
		2732.861199833679	0.9999780058860779	18.374939305114747	0.23958255350589752
		2740.819119598389	0.9999768137931824	18.48659930419922	0.2464514821767807
		2748.777039363098	0.9999756217002869	18.598259303283694	0.2535099983215332
		2756.734959127808	0.9999743700027466	18.709919302368167	0.26076167821884155
		2764.692878892517	0.9999731183052063	18.821579301452633	0.26820996403694153
		2772.6507986572265	0.9999718070030212	18.933239300537114	0.2758581340312958
		2780.6087184219364	0.9999704360961914	19.04489929962158	0.28370943665504456
		2788.5666381866454	0.9999690055847168	19.15655929870606	0.29176685214042664
		2796.5245579513553	0.9999675154685974	19.268219297790527	0.3000332713127136
		2804.4824777160643	0.999966025352478	19.379879296875	0.3085113763809204
		2812.440397480774	0.9999644756317139	19.491539295959473	0.317203551530838
		2820.3983172454837	0.9999628663063049	19.603199295043947	0.32611197233200073
		2828.3562370101927	0.999961256980896	19.71485929412842	0.33523857593536377
		2836.3141567749026	0.9999595284461975	19.826519293212893	0.3445849120616913
		2844.2720765396116	0.999957799911499	19.93817929229736	0.35415226221084595
		2852.2299963043215	0.9999560117721558	20.04983929138184	0.3639414310455322
		2860.187916069031	0.9999541640281677	20.161499290466306	0.3739528954029083
		2868.1458358337404	0.9999523162841797	20.273159289550787	0.38418668508529663
		2876.10375559845	0.9999504089355469	20.384819288635253	0.39464226365089417
		2884.061675363159	0.9999483823776245	20.496479287719726	0.4053186774253845
		2892.019595127869	0.9999464154243469	20.6081392868042	0.41621434688568115
		2899.9775148925783	0.9999443292617798	20.719799285888673	0.42732709646224976
		2907.9354346572877	0.9999356269836426	20.831459284973146	0.4386540949344635
		2915.893354421997	0.9999136924743652	20.94311928405762	0.450191855430603
		2923.8512741867066	0.9998854398727417	21.054779283142086	0.4619360864162445
		2931.809193951416	0.999849259853363	21.166439282226566	0.4744393229484558
		2939.7671137161256	0.999803364276886	21.278099281311032	0.4895828366279602
		2947.725033480835	0.9997456669807434	21.389759280395513	0.5075809359550476
		2955.6829532455445	0.9996736645698547	21.50141927947998	0.5258979797363281
		2963.640873010254	0.9995846152305603	21.613079278564452	0.5445032119750977
		2971.5987927749634	0.9994752407073975	21.724739277648926	0.5633621215820312
		2979.5567125396733	0.9993419051170349	21.8363992767334	0.5824363231658936
		2987.5146323043823	0.9991805553436279	21.948059275817872	0.6033204197883606
		2995.4725520690918	0.9989866614341736	22.059719274902346	0.6265333294868469
		3003.430471833801	0.998755156993866	22.171379273986812	0.6498135924339294
		3011.3883915985107	0.9984806776046753	22.283039273071292	0.6730664372444153
		3019.3463113632206	0.9981571435928345	22.39469927215576	0.6982951760292053
		3027.3042311279296	0.9977781176567078	22.50635927124024	0.7233189344406128
		3035.2621508926395	0.997336745262146	22.618019270324705	0.7505161166191101
		3043.2200706573485	0.996825635433197	22.72967926940918	0.7811415195465088
		3051.1779904220584	0.99623703956604	22.841339268493652	0.8129302263259888
		3059.135910186768	0.9955628514289856	22.952999267578125	0.8427093625068665
		3067.093829951477	0.994794487953186	23.0646592666626	0.87013179063797
		3075.051749716187	0.9939231872558594	23.176319265747072	0.8949093818664551
		3083.009669480896	0.9929399490356445	23.287979264831538	0.9168322086334229
		3090.9675892456057	0.9918355345726013	23.39963926391602	0.9357836246490479
		3098.925509010315	0.9906005859375	23.511299263000485	0.9517503380775452
		3106.8834287750246	0.9892256259918213	23.622959262084965	0.9648249745368958
		3114.841348539734	0.9877013564109802	23.73461926116943	0.9751993417739868
		3122.799268304443	0.9860183000564575	23.846279260253905	0.9831489324569702
		3130.757188069153	0.9841673374176025	23.957939259338378	0.9890099167823792
		3138.7151078338625	0.9821394681930542	24.06959925842285	0.9931502342224121
		3146.673027598572	0.9799259305000305	24.181259257507325	0.9916786551475525
		3154.6309473632814	0.9775185585021973	24.292919256591798	0.9897779822349548
		3162.588867127991	0.9749091863632202	24.404579255676264	0.9875604510307312
		3170.5467868927003	0.9720904231071472	24.516239254760745	0.9849965572357178
		3178.5047066574098	0.9690554738044739	24.62789925384521	0.9820573925971985
		3186.4626264221192	0.9657977223396301	24.73955925292969	0.9787156581878662
		3194.4205461868287	0.9623116254806519	24.851219252014157	0.9749455451965332
		3202.378465951538	0.9585922360420227	24.96287925109863	0.9707235097885132
		3210.3363857162476	0.9546349048614502	25.074539250183104	0.9660286903381348
		3218.2943054809575	0.9504362940788269	25.186199249267577	0.9608429670333862
		3226.2522252456665	0.9459933638572693	25.297859248352058	0.9551514983177185
		3234.210145010376	0.9413040280342102	25.409519247436524	0.9489428400993347
		3242.168064775086	0.9363672137260437	25.521179246520997	0.9417698979377747
		3250.125984539795	0.9311820864677429	25.63283924560547	0.9281811714172363
		3258.083904304505	0.9257490634918213	25.744499244689944	0.912807822227478
		3266.041824069214	0.9200693368911743	25.856159243774417	0.8956745862960815
		3273.9997438339237	0.9141443371772766	25.96781924285889	0.8768427968025208
		3281.957663598633	0.9079768657684326	26.079479241943357	0.8564069867134094
		3289.915583363342	0.9015703201293945	26.191139241027837	0.8344908356666565
		3297.873503128052	0.8949282765388489	26.302799240112304	0.811241865158081
		3305.831422892761	0.8880555629730225	26.414459239196784	0.7868260145187378
		3313.789342657471	0.8809576630592346	26.52611923828125	0.7614216804504395
		3321.7472624221805	0.8736399412155151	26.637779237365724	0.7352145910263062
		3329.70518218689	0.8711530566215515	26.749439236450197	0.72633296251297
		3337.6631019515994	0.8711530566215515	26.86109923553467	0.72633296251297
		3345.6210217163084	0.8711530566215515	26.972759234619144	0.72633296251297
		3353.5789414810183	0.8711530566215515	27.084419233703617	0.72633296251297
		3361.536861245728	0.8711530566215515	27.196079232788083	0.72633296251297
		3369.4947810104372	0.8711530566215515	27.307739231872564	0.72633296251297
		3377.4527007751467	0.8711530566215515	27.41939923095703	0.72633296251297
		3385.410620539856	0.8711530566215515	27.53105923004151	0.72633296251297
		3393.3685403045656	0.8711530566215515	27.642719229125976	0.72633296251297
		3401.326460069275	0.8711530566215515	27.75437922821045	0.72633296251297
		3409.2843798339845	0.8711530566215515	27.866039227294923	0.72633296251297
		3417.242299598694	0.8711530566215515	27.977699226379396	0.72633296251297
		3425.2002193634034	0.8711530566215515	28.08935922546387	0.72633296251297
		3433.158139128113	0.8711530566215515	28.201019224548343	0.72633296251297
		3441.116058892823	0.8711530566215515	28.31267922363281	0.72633296251297
		3449.073978657532	0.8711530566215515	28.42433922271729	0.72633296251297
		3457.0318984222413	0.8711530566215515	28.535999221801756	0.72633296251297
		3464.9898181869507	0.8711530566215515	28.647659220886236	0.72633296251297
		3472.94773795166	0.8711530566215515	28.759319219970703	0.72633296251297
		3480.90565771637	0.8711530566215515	28.870979219055176	0.72633296251297
		3488.863577481079	0.8711530566215515	28.98263921813965	0.72633296251297
		3496.821497245789	0.8711530566215515	29.094299217224123	0.72633296251297
		3504.779417010498	0.8711530566215515	29.205959216308596	0.72633296251297
		3512.7373367752075	0.8711530566215515	29.31761921539307	0.72633296251297
		3520.6952565399174	0.8711530566215515	29.429279214477535	0.72633296251297
		3528.6531763046264	0.8711530566215515	29.540939213562016	0.72633296251297
		3536.6110960693363	0.8711530566215515	29.652599212646482	0.72633296251297
		3544.5690158340453	0.8711530566215515	29.764259211730963	0.72633296251297
		3552.5269355987552	0.8711530566215515	29.87591921081543	0.72633296251297
		3560.4848553634647	0.8711530566215515	29.987579209899902	0.72633296251297
		3568.4427751281737	0.8711530566215515	30.099239208984375	0.72633296251297
		3576.4006948928836	0.8711530566215515	30.21089920806885	0.72633296251297
		3584.3586146575926	0.8711530566215515	30.322559207153322	0.72633296251297
		3592.3165344223025	0.8711530566215515	30.434219206237795	0.72633296251297
		3600.274454187012	0.8711530566215515	30.54587920532226	0.72633296251297
		3608.2323739517215	0.8711530566215515	30.657539204406742	0.72633296251297
		3616.190293716431	0.8711530566215515	30.76919920349121	0.72633296251297
		3624.14821348114	0.8711530566215515	30.88085920257569	0.72633296251297
		3632.10613324585	0.8711530566215515	30.992519201660155	0.72633296251297
		3640.0640530105593	0.8711530566215515	31.10417920074463	0.72633296251297
		3648.0219727752688	0.8711530566215515	31.2158391998291	0.72633296251297
		3655.979892539978	0.8711530566215515	31.327499198913575	0.72633296251297
		-322.9799898147583	1.4175777323544025E-4	-24.502500343322755	1.933020212163683E-5
		-315.02207005004885	1.4175777323544025E-4	-24.39084034423828	1.933020212163683E-5
		-307.06415028533934	1.4175777323544025E-4	-24.279180345153808	1.933020212163683E-5
		-299.1062305206299	1.4175777323544025E-4	-24.167520346069338	1.933020212163683E-5
		-291.1483107559204	1.4175777323544025E-4	-24.055860346984865	1.933020212163683E-5
		-283.19039099121096	1.4175777323544025E-4	-23.94420034790039	1.933020212163683E-5
		-275.2324712265015	1.4175777323544025E-4	-23.832540348815918	1.933020212163683E-5
		-267.274551461792	1.4175777323544025E-4	-23.720880349731445	1.933020212163683E-5
		-259.3166316970825	1.4175777323544025E-4	-23.60922035064697	1.933020212163683E-5
		-251.35871193237307	1.4175777323544025E-4	-23.497560351562502	1.933020212163683E-5
		-243.40079216766358	1.4175777323544025E-4	-23.38590035247803	1.933020212163683E-5
		-235.4428724029541	1.4175777323544025E-4	-23.274240353393555	1.933020212163683E-5
		-227.48495263824464	1.4175777323544025E-4	-23.162580354309082	1.933020212163683E-5
		-219.52703287353518	1.4175777323544025E-4	-23.05092035522461	1.933020212163683E-5
		-211.56911310882566	1.4175777323544025E-4	-22.93926035614014	1.933020212163683E-5
		-203.6111933441162	1.4175777323544025E-4	-22.827600357055665	1.933020212163683E-5
		-195.65327357940674	1.4175777323544025E-4	-22.715940357971192	1.933020212163683E-5
		-187.69535381469726	1.4175777323544025E-4	-22.60428035888672	1.933020212163683E-5
		-179.7374340499878	1.4175777323544025E-4	-22.492620359802245	1.933020212163683E-5
		-171.7795142852783	1.4175777323544025E-4	-22.380960360717772	1.933020212163683E-5
		-163.82159452056885	1.4175777323544025E-4	-22.269300361633302	1.933020212163683E-5
		-155.86367475585936	1.4175777323544025E-4	-22.15764036254883	1.933020212163683E-5
		-147.90575499114988	1.4175777323544025E-4	-22.045980363464356	1.933020212163683E-5
		-139.94783522644045	1.4175777323544025E-4	-21.934320364379882	1.933020212163683E-5
		-131.98991546173096	1.4175777323544025E-4	-21.822660365295413	1.933020212163683E-5
		-124.03199569702147	1.4175777323544025E-4	-21.71100036621094	1.933020212163683E-5
		-116.07407593231201	1.4175777323544025E-4	-21.599340367126466	1.933020212163683E-5
		-108.11615616760253	1.4175777323544025E-4	-21.487680368041993	1.933020212163683E-5
		-100.15823640289304	1.4175777323544025E-4	-21.37602036895752	1.933020212163683E-5
		-92.20031663818358	1.4175777323544025E-4	-21.264360369873046	1.933020212163683E-5
		-84.24239687347409	1.4175777323544025E-4	-21.152700370788576	1.933020212163683E-5
		-76.28447710876466	1.4175777323544025E-4	-21.041040371704103	1.933020212163683E-5
		-68.32655734405517	1.4175777323544025E-4	-20.92938037261963	1.933020212163683E-5
		-60.36863757934566	1.4175777323544025E-4	-20.817720373535156	1.933020212163683E-5
		-52.4107178146362	1.4175777323544025E-4	-20.706060374450683	1.933020212163683E-5
		-44.45279804992674	1.4175777323544025E-4	-20.594400375366213	1.933020212163683E-5
		-36.49487828521728	1.4175777323544025E-4	-20.48274037628174	1.933020212163683E-5
		-28.536958520507824	1.4175777323544025E-4	-20.371080377197266	1.933020212163683E-5
		-20.579038755798308	1.4175777323544025E-4	-20.259420378112793	1.933020212163683E-5
		-12.62111899108885	1.4175777323544025E-4	-20.14776037902832	1.933020212163683E-5
		-4.66319922637939	1.4175777323544025E-4	-20.036100379943846	1.933020212163683E-5
		3.2947205383300684	1.4175777323544025E-4	-19.924440380859377	1.933020212163683E-5
		11.252640303039584	1.4522029960062355E-4	-19.812780381774903	1.939796857186593E-5
		19.210560067749043	1.5613232972100377E-4	-19.70112038269043	1.9603930923040025E-5
		27.16847983245856	1.6787827189546078E-4	-19.589460383605957	1.981394598260522E-5
		35.12639959716802	1.8052294035442173E-4	-19.477800384521487	2.0028101062052883E-5
		43.08431936187742	1.9413615518715233E-4	-19.366140385437014	2.024647983489558E-5
		51.042239126586935	2.087933535221964E-4	-19.25448038635254	2.0469169612624682E-5
		59.000158891296394	2.2457583690993488E-4	-19.142820387268067	2.0696257706731558E-5
		66.95807865600591	2.4157138250302523E-4	-19.031160388183594	2.0927840523654595E-5
		74.91599842071537	2.598747378215194E-4	-18.91950038909912	2.116400901286397E-5
		82.87391818542483	2.795881300698966E-4	-18.80784039001465	2.1404861399787478E-5
		90.83183795013429	3.0082190642133355E-4	-18.696180390930177	2.1650494090863504E-5
		98.7897577148438	3.2369515975005925E-4	-18.584520391845704	2.1901012587477453E-5
		106.74767747955326	3.4833649988286197E-4	-18.47286039276123	2.2156516934046522E-5
		114.70559724426272	3.7488469388335943E-4	-18.36120039367676	2.2417116269934922E-5
		122.66351700897224	4.0348965558223426E-4	-18.249540394592287	2.2682919734506868E-5
		130.62143677368164	4.343130858615041E-4	-18.137880395507814	2.2954038286115974E-5
		138.57935653839115	4.675299278460443E-4	-18.02622039642334	2.3230586521094665E-5
		146.5372763031006	5.033286870457232E-4	-17.914560397338867	2.3512684492743574E-5
		154.49519606781013	5.419131484813988E-4	-17.802900398254394	2.3800452254363336E-5
		162.4531158325196	5.835035117343068E-4	-17.69124039916992	2.409401349723339E-5
		170.411035597229	6.283374968916178E-4	-17.579580400085447	2.4393493731622584E-5
		178.3689553619385	6.766717997379601E-4	-17.467920401000978	2.4699025743757375E-5
		186.32687512664796	7.287838379852474E-4	-17.356260401916504	2.5010744138853624E-5
		194.28479489135742	7.849732646718621E-4	-17.24460040283203	2.5328783522127196E-5
		202.242714656067	8.455640636384487E-4	-17.13294040374756	2.5653283955762163E-5
		210.20063442077634	9.109057136811316E-4	-17.021280404663088	2.598439277790021E-5
		218.1585541854859	9.813765063881874E-4	-16.909620405578615	2.632225732668303E-5
		226.11647395019537	0.0010573846520856023	-16.79796040649414	2.666702857823111E-5
		234.07439371490483	0.0011393718887120485	-16.686300407409668	2.701886296563316E-5
		242.0323134796143	0.001227815169841051	-16.574640408325195	2.7377920559956692E-5
		249.99023324432375	0.0013232299825176597	-16.46298040924072	2.7744365070248023E-5
		257.9481530090333	0.0014261737233027816	-16.351320410156248	2.8118365662521683E-5
		265.90607277374266	0.0015372486086562276	-16.239660411071775	2.850009514077101E-5
		273.8639925384521	0.0016571059823036194	-16.128000411987305	2.8889729946968146E-5
		281.8219123031617	0.0017864495748654008	-16.01634041290283	2.9287451980053447E-5
		289.77983206787115	0.0019260409753769636	-15.90468041381836	2.969344859593548E-5
		297.7377518325806	0.002076701959595084	-15.793020414733887	3.0107912607491016E-5
		305.6956715972901	0.002239322056993842	-15.681360415649413	3.053103864658624E-5
		313.65359136199953	0.0024148630909621716	-15.569700416564942	3.096303407801315E-5
		321.611511126709	0.0026043648831546307	-15.458040417480468	3.1404098990606144E-5
		329.56943089141845	0.0028089515399187803	-15.346380418395997	3.185445166309364E-5
		337.527350656128	0.0030298386700451374	-15.234720419311524	3.231430673622526E-5
		345.4852704208375	0.003268340602517128	-15.12306042022705	3.2783893402665854E-5
		353.44319018554694	0.0035258783027529716	-15.011400421142579	3.326344085508026E-5
		361.4011099502564	0.003803989849984646	-14.899740422058105	3.375318192411214E-5
		369.35902971496586	0.004104334861040115	-14.788080422973634	3.4253363992320374E-5
		377.31694947967543	0.004428711254149675	-14.67642042388916	3.476423808024265E-5
		385.2748692443848	0.004779061768203974	-14.564760424804687	3.5286055208416656E-5
		393.23278900909435	0.005157487466931343	-14.453100425720216	3.581908094929531E-5
		401.1907087738038	0.005566259380429983	-14.341440426635742	3.636358815128915E-5
		409.14862853851315	0.006007833871990442	-14.22978042755127	3.691985330078751E-5
		417.1065483032227	0.006484865676611662	-14.118120428466797	3.748816379811615E-5
		425.0644680679322	0.007000225596129894	-14.006460429382324	3.806880704360083E-5
		433.02238783264175	0.007557018660008907	-13.894800430297853	3.866209226544015E-5
		440.9803075973511	0.008158594369888306	-13.78314043121338	3.9268325053853914E-5
		448.93822736206056	0.008808581158518791	-13.671480432128908	3.9887821912998334E-5
		456.89614712677013	0.009510895237326622	-13.559820433044434	4.0520913898944855E-5
		464.8540668914795	0.010269771330058575	-13.448160433959961	4.116793570574373E-5
		472.81198665618905	0.011089782230556011	-13.33650043487549	4.1829229303402826E-5
		480.7699064208985	0.011975869536399841	-13.224840435791016	4.2505154851824045E-5
		488.72782618560797	0.012933367863297462	-13.113180436706545	4.319607251090929E-5
		496.6857459503174	0.013968044891953468	-13.001520437622071	4.39023642684333E-5
		504.6436657150269	0.01508611161261797	-12.889860438537598	4.462440847419202E-5
		512.6015854797365	0.01629428006708622	-12.778200439453126	4.536260530585423E-5
		520.559505244446	0.017599811777472496	-12.666540440368653	4.611735857906751E-5
		528.5174250091552	0.019010495394468307	-12.554880441284181	4.68890939373523E-5
		536.4753447738649	0.020534778013825417	-12.443220442199708	4.767823338625021E-5
		544.4332645385743	0.022181730717420578	-12.331560443115235	4.848522803513333E-5
		552.3911843032838	0.02396111935377121	-12.219900444030763	4.9310532631352544E-5
		560.3491040679933	0.02588350512087345	-12.10824044494629	5.015460919821635E-5
		568.3070238327027	0.027960196137428284	-11.996580445861817	5.10179452248849E-5
		576.2649435974122	0.03020341508090496	-11.884920446777343	5.1901035476475954E-5
		584.2228633621216	0.03262623772025108	-11.77326044769287	5.280438927002251E-5
		592.1807831268311	0.03361503407359123	-11.661600448608398	5.372853047447279E-5
		600.1387028915406	0.034280043095350266	-11.549940449523925	5.467400114866905E-5
		608.09662265625	0.03496084362268448	-11.438280450439454	5.564135062741116E-5
		616.0545424209595	0.0356578528881073	-11.32662045135498	5.663115734932944E-5
		624.0124621856689	0.03637148067355156	-11.214960452270507	5.7644007029011846E-5
		631.9703819503786	0.037102170288562775	-11.103300453186035	5.868049993296154E-5
		639.9283017150879	0.03785035014152527	-10.991640454101562	5.974126543151215E-5
		647.8862214797975	0.038616493344306946	-10.87998045501709	6.0826936532976106E-5
		655.844141244507	0.03940105438232422	-10.768320455932617	6.19381753494963E-5
		663.8020610092162	0.040204521268606186	-10.656660456848144	6.307566218310967E-5
		671.7599807739259	0.04102738946676254	-10.545000457763672	6.424009916372597E-5
		679.7179005386354	0.041870154440402985	-10.433340458679199	6.54321993351914E-5
		687.6758203033448	0.04273335635662079	-10.321680459594727	6.665269756922498E-5
		695.6337400680543	0.043617505580186844	-10.210020460510254	6.790237239329144E-5
		703.5916598327638	0.044523175805807114	-10.09836046142578	6.918199505889788E-5
		711.5495795974732	0.04545091465115547	-9.98670046234131	7.049237319733948E-5
		719.5074993621827	0.046401314437389374	-9.875040463256836	7.183434354374185E-5
		727.4654191268924	0.04737495630979538	-9.763380464172364	7.320876466110349E-5
		735.4233388916016	0.04837246611714363	-9.651720465087891	7.46165169402957E-5
		743.381258656311	0.04939446225762367	-9.540060466003418	7.605850260006264E-5
		751.3391784210205	0.05044158548116684	-9.428400466918946	7.753567479085177E-5
		759.2970981857302	0.051514510065317154	-9.316740467834473	7.904897938715294E-5
		767.2550179504397	0.05261390283703804	-9.205080468750001	8.05994204711169E-5
		775.2129377151491	0.053740471601486206	-9.093420469665528	8.218801667680964E-5
		783.1708574798586	0.05489492043852806	-8.981760470581055	8.381582301808521E-5
		791.128777244568	0.056077998131513596	-8.870100471496583	8.548393088858575E-5
		799.0866970092775	0.057290442287921906	-8.75844047241211	8.719345350982621E-5
		807.044616773987	0.05853305011987686	-8.646780473327638	8.894554775906727E-5
		815.0025365386964	0.05980660021305084	-8.535120474243165	9.074139961740002E-5
		822.9604563034059	0.061111900955438614	-8.423460475158691	9.258223872166127E-5
		830.9183760681153	0.06244980916380882	-8.311800476074218	9.446933108847588E-5
		838.876295832825	0.06382116675376892	-8.200140476989745	9.640395728638396E-5
		846.8342155975345	0.06522686779499054	-8.088480477905271	9.838748519541696E-5
		854.7921353622437	0.06666780263185501	-7.976820478820798	1.004213045234792E-4
		862.7500551269532	0.06814491003751755	-7.865160479736328	1.025068195303902E-4
		870.7079748916626	0.06965912878513336	-7.753500480651855	1.0464550723554567E-4
		878.6658946563723	0.07121145725250244	-7.641840481567382	1.0683888831408694E-4
		886.6238144210818	0.07280287146568298	-7.530180482482908	1.0908851982094347E-4
		894.5817341857912	0.07443439215421677	-7.418520483398435	1.1139602429466322E-4
		902.5396539505007	0.07610709965229034	-7.306860484313965	1.1376306065358222E-4
		910.4975737152099	0.07782203704118729	-7.195200485229492	1.1619133874773979E-4
		918.4554934799196	0.07958034425973892	-7.083540486145019	1.1868264118675143E-4
		926.413413244629	0.0813831090927124	-6.971880487060545	1.2123878696002066E-4
		934.3713330093385	0.08323153108358383	-6.860220487976072	1.2386165326461196E-4
		942.329252774048	0.08512676507234573	-6.748560488891602	1.2655319005716592E-4
		950.2871725387574	0.08707006275653839	-6.636900489807129	1.2931540550198406E-4
		958.2450923034671	0.0890626385807991	-6.5252404907226556	1.321503659710288E-4
		966.2030120681763	0.09110575914382935	-6.413580491638182	1.3506021059583873E-4
		974.1609318328858	0.09320076555013657	-6.301920492553709	1.3804712216369808E-4
		982.1188515975953	0.09534895420074463	-6.190260493469239	1.4111339987721294E-4
		990.076771362305	0.09755171835422516	-6.078600494384766	1.4426137204281986E-4
		998.0346911270144	0.09981042891740799	-5.9669404953002925	1.474934833822772E-4
		1005.9926108917239	0.10212654620409012	-5.855280496215819	1.5081220772117376E-4
		1013.9505306564333	0.10450149327516556	-5.743620497131346	1.5422013530042022E-4
		1021.9084504211426	0.10693679004907608	-5.631960498046876	1.577199436724186E-4
		1029.8663701858522	0.10943393409252167	-5.520300498962403	1.6131438314914703E-4
		1037.8242899505617	0.11199453473091125	-5.408640499877929	1.6500627680215985E-4
		1045.7822097152712	0.11462010443210602	-5.296980500793456	1.687985786702484E-4
		1053.7401294799806	0.11731230467557907	-5.185320501708983	1.7269430099986494E-4
		1061.69804924469	0.12007278203964233	-5.073660502624513	1.766965870046988E-4
		1069.6559690093998	0.1229032650589943	-4.96200050354004	1.8080866720993072E-4
		1077.6138887741092	0.12580540776252747	-4.850340504455566	1.8503387400414795E-4
		1085.5718085388185	0.12878097593784332	-4.738680505371093	1.8937567074317485E-4
		1093.529728303528	0.1318318247795105	-4.62702050628662	1.9383759354241192E-4
		1101.4876480682374	0.1349596530199051	-4.51536050720215	1.984233531402424E-4
		1109.445567832947	0.1381663829088211	-4.4037005081176765	2.0313673303462565E-4
		1117.4034875976565	0.14145389199256897	-4.292040509033203	2.0798167679458857E-4
		1125.361407362366	0.14482411742210388	-4.18038050994873	2.1296224440447986E-4
		1133.3193271270754	0.14827892184257507	-4.068720510864257	2.1808261226397008E-4
		1141.2772468917847	0.15182030200958252	-3.957060511779787	2.233471313957125E-4
		1149.2351666564944	0.15545028448104858	-3.8454005126953135	2.2876029834151268E-4
		1157.1930864212038	0.1591709405183792	-3.73374051361084	2.3432672605849802E-4
		1165.1510061859133	0.1629841923713684	-3.622080514526367	2.4005123123060912E-4
		1173.1089259506227	0.16689220070838928	-3.5104205154418935	2.459387469571084E-4
		1181.0668457153322	0.17089711129665375	-3.3987605163574237	2.5199438096024096E-4
		1189.0247654800419	0.17500093579292297	-3.2871005172729504	2.582234446890652E-4
		1196.982685244751	0.17920586466789246	-3.175440518188477	2.646314387675375E-4
		1204.9406050094606	0.18245230615139008	-3.0637805191040037	2.712239802349359E-4
		1212.89852477417	0.18470452725887299	-2.9521205200195304	2.7800691896118224E-4
		1220.8564445388795	0.18699534237384796	-2.8404605209350606	2.8498636675067246E-4
		1228.8143643035892	0.18932540714740753	-2.7288005218505873	2.9216852271929383E-4
		1236.7722840682986	0.19169539213180542	-2.617140522766114	2.9955990612506866E-4
		1244.730203833008	0.19410103559494019	-2.5054805236816406	3.07167210849002E-4
		1252.6881235977173	0.19654235243797302	-2.3938205245971673	3.1499736360274255E-4
		1260.6460433624268	0.19902531802654266	-2.2821605255126975	3.2305752392858267E-4
		1268.6039631271365	0.2015506774187088	-2.170500526428224	3.313551424071193E-4
		1276.561882891846	0.204119011759758	-2.058840527343751	3.3989790244959295E-4
		1284.5198026565554	0.20673106610774994	-1.9471805282592776	3.4869369119405746E-4
		1292.4777224212648	0.20938757061958313	-1.8355205291748042	3.57750803232193E-4
		1300.4356421859743	0.2120891660451889	-1.7238605300903345	3.670777368824929E-4
		1308.3935619506838	0.21483658254146576	-1.6122005310058611	3.766832815017551E-4
		1316.3514817153932	0.2176305651664734	-1.5005405319213878	3.8657657569274306E-4
		1324.3094014801027	0.22047187387943268	-1.3888805328369145	3.967670490965247E-4
		1332.2673212448121	0.22336116433143616	-1.2772205337524412	4.07264509703964E-4
		1340.2252410095216	0.2262992113828659	-1.1655605346679714	4.1807902744039893E-4
		1348.1831607742313	0.22928674519062042	-1.053900535583498	4.2922113789245486E-4
		1356.1410805389407	0.23232460021972656	-0.9422405364990247	4.4070163858123124E-4
		1364.0990003036502	0.23541341722011566	-0.8305805374145514	4.5253182179294527E-4
		1372.0569200683594	0.23855401575565338	-0.7189205383300781	4.647232999559492E-4
		1380.014839833069	0.2417472004890442	-0.6072605392456083	4.772881220560521E-4
		1387.9727595977786	0.2449936419725418	-0.495600540161135	4.902387736365199E-4
		1395.930679362488	0.2482941746711731	-0.38394054107666165	5.035882350057364E-4
		1403.8885991271975	0.25164955854415894	-0.2722805419921883	5.173498648218811E-4
		1411.846518891907	0.2550606429576874	-0.160620542907715	5.315375747159123E-4
		1419.8044386566164	0.25852811336517334	-0.04896054382324522	5.461657419800758E-4
		1427.7623584213259	0.2620527744293213	0.06269945526122811	5.612492095679045E-4
		1435.7202781860353	0.2656354606151581	0.17435945434570144	5.768035771325231E-4
		1443.6781979507448	0.269276887178421	0.28601945343017476	5.928446771577001E-4
		1451.6361177154542	0.2729778587818146	0.39767945251465164	6.093892152421176E-4
		1459.594037480164	0.2767391502857208	0.5093394515991214	6.264544208534062E-4
		1467.5519572448734	0.280561625957489	0.6209994506835947	6.440579891204834E-4
		1475.5098770095829	0.2844459116458893	0.7326594497680681	6.622184882871807E-4
		1483.467796774292	0.2883928716182709	0.8443194488525414	6.809550686739385E-4
		1491.4257165390015	0.2924032509326935	0.9559794479370147	7.002875790931284E-4
		1499.3836363037112	0.2964778542518616	1.0676394470214845	7.202366832643747E-4
		1507.3415560684207	0.3006173372268677	1.1792994461059578	7.408236269839108E-4
		1515.2994758331301	0.30482247471809387	1.2909594451904312	7.620706455782056E-4
		1523.2573955978396	0.309094101190567	1.4026194442749045	7.84000672865659E-4
		1531.215315362549	0.3134327828884125	1.5142794433593778	8.066375157795846E-4
		1539.1732351272585	0.31783929467201233	1.6259394424438476	8.300059125758708E-4
		1547.131154891968	0.3223143219947815	1.737599441528321	8.541315328329802E-4
		1555.0890746566774	0.32685863971710205	1.8492594406127942	8.790409192442894E-4
		1563.046994421387	0.3314727544784546	1.9609194396972676	9.047616622410715E-4
		1571.0049141860964	0.3361574113368988	2.072579438781741	9.313224582001567E-4
		1578.962833950806	0.3409132659435272	2.1842394378662107	9.5875293482095E-4
		1586.9207537155155	0.34574076533317566	2.295899436950684	9.870840003713965E-4
		1594.8786734802247	0.35064059495925903	2.4075594360351573	0.001016347436234355
		1602.8365932449342	0.3556133210659027	2.5192194351196306	0.0010465767700225115
		1610.7945130096437	0.36065950989723206	2.630879434204104	0.0010778062278404832
		1618.7524327743533	0.36577948927879333	2.7425394332885737	0.0011100716656073928
		1626.7103525390628	0.3709738254547119	2.854199432373047	0.0011434101033955812
		1634.6682723037723	0.3762429654598236	2.9658594314575204	0.001177860307507217
		1642.6261920684817	0.38158732652664185	3.0775194305419937	0.0012134620919823647
		1650.584111833191	0.3870071470737457	3.189179429626467	0.0012502571335062385
		1658.5420315979006	0.3925027847290039	3.300839428710937	0.0012882885057479143
		1666.49995136261	0.39807459712028503	3.41249942779541	0.0013276010286062956
		1674.4578711273195	0.4037226140499115	3.5241594268798835	0.0013682413846254349
		1682.415790892029	0.4094471335411072	3.635819425964357	0.0014102577697485685
		1690.3737106567385	0.41524824500083923	3.74747942504883	0.001453700358979404
		1698.3316304214482	0.4211260974407196	3.8591394241333	0.0014986214227974415
		1706.2895501861576	0.4270804822444916	3.9707994232177732	0.0015450750943273306
		1714.2474699508668	0.4331114888191223	4.082459422302247	0.0015931176021695137
		1722.2053897155763	0.43921902775764465	4.19411942138672	0.0016428075032308698
		1730.1633094802858	0.44540271162986755	4.305779420471193	0.0016942055663093925
		1738.1212292449952	0.4516623914241791	4.417439419555663	0.0017473747720941901
		1746.0791490097047	0.45799773931503296	4.529099418640136	0.0018023810116574168
		1754.0370687744141	0.46440836787223816	4.64075941772461	0.0018592921551316977
		1761.9949885391236	0.47089365124702454	4.752419416809083	0.0019181794486939907
		1769.952908303833	0.4774530231952667	4.864079415893556	0.001979116117581725
		1777.910828068543	0.48408591747283936	4.975739414978026	0.0020421792287379503
		1785.868747833252	0.4907914102077484	5.087399414062499	0.0021074479445815086
		1793.8266675979614	0.49756863713264465	5.199059413146973	0.0021750053856521845
		1801.7845873626713	0.5044167041778564	5.310719412231446	0.002244937466457486
		1809.7425071273803	0.5113345384597778	5.422379411315919	0.0023173335939645767
		1817.7004268920903	0.5183208584785461	5.534039410400389	0.0023922869004309177
		1825.6583466567993	0.5253743529319763	5.6456994094848625	0.0024698942434042692
		1833.6162664215092	0.5324936509132385	5.757359408569336	0.002550255972892046
		1841.5741861862186	0.5396773219108582	5.869019407653809	0.0026334768626838923
		1849.532105950928	0.5469235181808472	5.9806794067382825	0.002719665877521038
		1857.4900257156376	0.5542304515838623	6.092339405822752	0.002808936173096299
		1865.4479454803466	0.5615963935852051	6.203999404907226	0.0029014055617153645
		1873.4058652450565	0.5690189599990845	6.315659403991699	0.002997196512296796
		1881.363785009766	0.5764961838722229	6.427319403076172	0.0030964366160333157
		1889.3217047744754	0.5840256810188293	6.5389794021606455	0.0031992585863918066
		1897.2796245391849	0.5916050672531128	6.650639401245115	0.0033058004919439554
		1905.2375443038943	0.599231481552124	6.762299400329589	0.003416205756366253
		1913.1954640686038	0.6069022417068481	6.873959399414062	0.0035306240897625685
		1921.1533838333132	0.6146146059036255	6.985619398498535	0.003649211023002863
		1929.1113035980227	0.6223651170730591	7.097279397583009	0.0037721283733844757
		1937.0692233627321	0.6301507353782654	7.208939396667478	0.003899544943124056
		1945.0271431274416	0.6379680633544922	7.320599395751952	0.004031635820865631
		1952.985062892151	0.6458136439323425	7.432259394836425	0.004168584477156401
		1960.942982656861	0.6536835432052612	7.543919393920898	0.0043105799704790115
		1968.90090242157	0.6615739464759827	7.655579393005372	0.004457821138203144
		1976.8588221862794	0.6694808602333069	7.767239392089845	0.004610513336956501
		1984.816741950989	0.6774002313613892	7.878899391174318	0.004768872167915106
		1992.7746617156984	0.685327410697937	7.990559390258792	0.004933120217174292
		2000.7325814804083	0.6932581067085266	8.102219389343265	0.005103491246700287
		2008.6905012451173	0.7011877298355103	8.213879388427738	0.005280226469039917
		2016.6484210098272	0.7091112732887268	8.325539387512212	0.005463579203933477
		2024.6063407745362	0.7170239090919495	8.437199386596678	0.005653812550008297
		2032.5642605392457	0.7249205112457275	8.548859385681158	0.005851199384778738
		2040.5221803039556	0.7327960729598999	8.660519384765625	0.006056026089936495
		2048.4801000686643	0.7406448721885681	8.772179383850098	0.006268589291721582
		2056.4380198333743	0.748461902141571	8.883839382934571	0.006489199120551348
		2064.3959395980833	0.7562414407730103	8.995499382019045	0.0067181773483753204
		2072.353859362793	0.7639775276184082	9.107159381103518	0.006955860648304224
		2080.3117791275026	0.7716649770736694	9.218819380187991	0.007202599197626114
		2088.2696988922116	0.7792976498603821	9.330479379272457	0.007458757609128952
		2096.2276186569215	0.7868694067001343	9.442139378356938	0.007724716328084469
		2104.1855384216306	0.7943748235702515	9.553799377441404	0.008000871166586876
		2112.1434581863405	0.8018077611923218	9.665459376525884	0.008287635631859303
		2120.10137795105	0.8091618418693542	9.77711937561035	0.008585439063608646
		2128.0592977157594	0.8164315819740295	9.888779374694824	0.008894731290638447
		2136.017217480469	0.823610782623291	10.000439373779297	0.009215977974236012
		2143.975137245178	0.8306933045387268	10.11209937286377	0.009549667127430439
		2151.9330570098878	0.837673544883728	10.223759371948244	0.00989630725234747
		2159.890976774597	0.844545304775238	10.335419371032717	0.010256425477564335
		2167.8488965393067	0.851303219795227	10.447079370117184	0.010630575008690357
		2175.806816304016	0.8579415082931519	10.558739369201664	0.011019330471754074
		2183.7647360687256	0.8644543290138245	10.67039936828613	0.011423290707170963
		2191.722655833435	0.8708367943763733	10.78205936737061	0.011843081563711166
		2199.6805755981445	0.8770835399627686	10.893719366455077	0.012279353104531765
		2207.638495362854	0.88318932056427	11.00537936553955	0.012732785195112228
		2215.5964151275634	0.8891498446464539	11.117039364624024	0.013204085640609264
		2223.554334892273	0.8949602842330933	11.228699363708497	0.013693992048501968
		2231.5122546569823	0.9006163477897644	11.34035936279297	0.014203272759914398
		2239.4701744216923	0.906114399433136	11.452019361877444	0.014732731506228447
		2247.4280941864013	0.9114504456520081	11.56367936096191	0.01528320275247097
		2255.3860139511107	0.9166215062141418	11.67533936004639	0.015855560079216957
		2263.3439337158206	0.921624481678009	11.786999359130856	0.016450708732008934
		2271.3018534805296	0.92645663022995	11.898659358215337	0.01706959865987301
		2279.2597732452396	0.9311161637306213	12.010319357299803	0.017713217064738274
		2287.2176930099486	0.9356010556221008	12.121979356384276	0.018382593989372253
		2295.1756127746585	0.9399098753929138	12.23363935546875	0.019078798592090607
		2303.133532539368	0.9440420269966125	12.345299354553223	0.01980295404791832
		2311.091452304077	0.9479969143867493	12.456959353637696	0.020556224510073662
		2319.049372068787	0.9517743587493896	12.56861935272217	0.02133982442319393
		2327.007291833496	0.9553751349449158	12.680279351806636	0.022155022248625755
		2334.9652115982058	0.9587999582290649	12.791939350891116	0.02300313673913479
		2342.9231313629152	0.962050199508667	12.903599349975583	0.023885546252131462
		2350.8810511276247	0.9651278257369995	13.015259349060063	0.024803681299090385
		2358.838970892334	0.9680350422859192	13.12691934814453	0.02575903758406639
		2366.796890657043	0.9707746505737305	13.238579347229003	0.026753172278404236
		2374.754810421753	0.9733498096466064	13.350239346313476	0.0277877077460289
		2382.7127301864625	0.9757639765739441	13.46189934539795	0.028864333406090736
		2390.670649951172	0.9780213236808777	13.573559344482423	0.029984809458255768
		2398.6285697158814	0.9801260828971863	13.685219343566896	0.031150970607995987
		2406.586489480591	0.9820829629898071	13.796879342651362	0.032364726066589355
		2414.5444092453004	0.9838969707489014	13.908539341735842	0.03362806513905525
		2422.5023290100103	0.9855733513832092	14.020199340820309	0.03494305908679962
		2430.4602487747193	0.9871177077293396	14.13185933990479	0.036311861127614975
		2438.4181685394287	0.9885357618331909	14.243519338989255	0.037736717611551285
		2446.376088304138	0.9898334741592407	14.355179338073729	0.03921996429562569
		2454.3340080688477	0.9910169243812561	14.466839337158202	0.04076403006911278
		2462.2919278335576	0.9920922517776489	14.578499336242675	0.042371440678834915
		2470.2498475982666	0.9930657148361206	14.690159335327149	0.04404482990503311
		2478.2077673629765	0.9939435720443726	14.801819334411622	0.04578692838549614
		2486.1656871276855	0.9947320818901062	14.913479333496088	0.047600578516721725
		2494.123606892395	0.9954373836517334	15.025139332580569	0.04948874190449715
		2502.081526657105	0.9960656762123108	15.136799331665035	0.051454465836286545
		2510.039446421814	0.9966228008270264	15.248459330749515	0.05350097641348839
		2517.997366186524	0.9971146583557129	15.360119329833989	0.05563156679272652
		2525.955285951233	0.9975467920303345	15.471779328918455	0.05784967541694641
		2533.9132057159427	0.9979246854782104	15.583439328002935	0.060158874839544296
		2541.871125480652	0.9982534050941467	15.695099327087402	0.06256286799907684
		2549.829045245361	0.9985379576683044	15.806759326171882	0.06506548821926117
		2557.786965010071	0.9987828731536865	15.918419325256348	0.06767071783542633
		2565.74488477478	0.9989925622940063	16.03007932434082	0.07038268446922302
		2573.70280453949	0.9991710782051086	16.141739323425295	0.07320564985275269
		2581.6607243041994	0.9993221163749695	16.253399322509768	0.07614403963088989
		2589.618644068909	0.9994491338729858	16.36505932159424	0.07920242100954056
		2597.5765638336184	0.999555230140686	16.476719320678715	0.08238551765680313
		2605.5344835983274	0.9996315240859985	16.58837931976318	0.08569822460412979
		2613.4924033630373	0.9996655583381653	16.70003931884766	0.08914556354284286
		2621.4503231277467	0.9996970295906067	16.811699317932128	0.0927327573299408
		2629.408242892456	0.9997260570526123	16.923359317016608	0.09646515548229218
		2637.3661626571657	0.9997527599334717	17.035019316101074	0.10034827888011932
		2645.324082421875	0.9997773170471191	17.146679315185548	0.10438781976699829
		2653.2820021865846	0.9997998476028442	17.25833931427002	0.10858961194753647
		2661.239921951294	0.9998204708099365	17.369999313354494	0.11295967549085617
		2669.1978417160035	0.9998332858085632	17.481659312438968	0.11750414967536926
		2677.155761480713	0.9998435974121094	17.59331931152344	0.12222934514284134
		2685.1136812454224	0.9998534917831421	17.704979310607907	0.12714172899723053
		2693.071601010132	0.9998628497123718	17.816639309692388	0.1322478950023651
		2701.029520774842	0.9998690485954285	17.928299308776854	0.1375545859336853
		2708.987440539551	0.999870240688324	18.039959307861334	0.14306864142417908
		2716.9453603042602	0.9998714923858643	18.1516193069458	0.14879705011844635
		2724.9032800689697	0.9998728632926941	18.263279306030274	0.1547468900680542
		2732.861199833679	0.9998742938041687	18.374939305114747	0.16092531383037567
		2740.819119598389	0.9998758435249329	18.48659930419922	0.16733957827091217
		2748.777039363098	0.9998761415481567	18.598259303283694	0.1739969700574875
		2756.734959127808	0.9998745322227478	18.709919302368167	0.1809048354625702
		2764.692878892517	0.9998729825019836	18.821579301452633	0.18807050585746765
		2772.6507986572265	0.9998623132705688	18.933239300537114	0.19550131261348724
		2780.6087184219364	0.9998454451560974	19.04489929962158	0.20320454239845276
		2788.5666381866454	0.9998268485069275	19.15655929870606	0.21118740737438202
		2796.5245579513553	0.9998064637184143	19.268219297790527	0.2194570004940033
		2804.4824777160643	0.9997841715812683	19.379879296875	0.22802026569843292
		2812.440397480774	0.9997597932815552	19.491539295959473	0.2368839532136917
		2820.3983172454837	0.9997332692146301	19.603199295043947	0.24605457484722137
		2828.3562370101927	0.9997043013572693	19.71485929412842	0.25553834438323975
		2836.3141567749026	0.9996728897094727	19.826519293212893	0.2653411030769348
		2844.2720765396116	0.9996388554573059	19.93817929229736	0.2754683196544647
		2852.2299963043215	0.9996019601821899	20.04983929138184	0.2859249711036682
		2860.187916069031	0.99956214427948	20.161499290466306	0.29671546816825867
		2868.1458358337404	0.9995192289352417	20.273159289550787	0.3078436255455017
		2876.10375559845	0.9994730353355408	20.384819288635253	0.31931251287460327
		2884.061675363159	0.9994233250617981	20.496479287719726	0.3311244547367096
		2892.019595127869	0.9993700981140137	20.6081392868042	0.3432808518409729
		2899.9775148925783	0.9993129968643188	20.719799285888673	0.3557821810245514
		2907.9354346572877	0.9991720914840698	20.831459284973146	0.3686278164386749
		2915.893354421997	0.9989691376686096	20.94311928405762	0.38226985931396484
		2923.8512741867066	0.9987257719039917	21.054779283142086	0.4045526087284088
		2931.809193951416	0.9984361529350281	21.166439282226566	0.42885032296180725
		2939.7671137161256	0.9980936646461487	21.278099281311032	0.45401880145072937
		2947.725033480835	0.9976914525032043	21.389759280395513	0.4799993932247162
		2955.6829532455445	0.9972220659255981	21.50141927947998	0.5067179799079895
		2963.640873010254	0.9966776371002197	21.613079278564452	0.534084141254425
		2971.5987927749634	0.9960498809814453	21.724739277648926	0.5619902014732361
		2979.5567125396733	0.9953302145004272	21.8363992767334	0.5903108716011047
		2987.5146323043823	0.9945096969604492	21.948059275817872	0.618903398513794
		2995.4725520690918	0.9935791492462158	22.059719274902346	0.6476082801818848
		3003.430471833801	0.9925292730331421	22.171379273986812	0.6762502193450928
		3011.3883915985107	0.991350531578064	22.283039273071292	0.7046405076980591
		3019.3463113632206	0.9900335073471069	22.39469927215576	0.7325794100761414
		3027.3042311279296	0.9885686039924622	22.50635927124024	0.7598603367805481
		3035.2621508926395	0.9869465827941895	22.618019270324705	0.7862739562988281
		3043.2200706573485	0.9851582646369934	22.72967926940918	0.811613917350769
		3051.1779904220584	0.9831945896148682	22.841339268493652	0.8356825709342957
		3059.135910186768	0.9810470938682556	22.952999267578125	0.8582976460456848
		3067.093829951477	0.9787076115608215	23.0646592666626	0.8792988657951355
		3075.051749716187	0.9761683344841003	23.176319265747072	0.8985544443130493
		3083.009669480896	0.973422110080719	23.287979264831538	0.9159671068191528
		3090.9675892456057	0.970462441444397	23.39963926391602	0.93147873878479
		3098.925509010315	0.9672831892967224	23.511299263000485	0.9450737237930298
		3106.8834287750246	0.9638791680335999	23.622959262084965	0.956780195236206
		3114.841348539734	0.9602459073066711	23.73461926116943	0.9666691422462463
		3122.799268304443	0.9563793540000916	23.846279260253905	0.974850594997406
		3130.757188069153	0.9522767066955566	23.957939259338378	0.9814682006835938
		3138.7151078338625	0.9479354619979858	24.06959925842285	0.9816908240318298
		3146.673027598572	0.9433543086051941	24.181259257507325	0.9730068445205688
		3154.6309473632814	0.9385327100753784	24.292919256591798	0.9616869688034058
		3162.588867127991	0.9334704875946045	24.404579255676264	0.9474500417709351
		3170.5467868927003	0.928168773651123	24.516239254760745	0.9301128387451172
		3178.5047066574098	0.9226292967796326	24.62789925384521	0.9096059799194336
		3186.4626264221192	0.9168543219566345	24.73955925292969	0.8859781622886658
		3194.4205461868287	0.9108470678329468	24.851219252014157	0.8593909740447998
		3202.378465951538	0.9046116471290588	24.96287925109863	0.8301054835319519
		3210.3363857162476	0.8981521129608154	25.074539250183104	0.7984625697135925
		3218.2943054809575	0.8914741277694702	25.186199249267577	0.7648605108261108
		3226.2522252456665	0.8845829367637634	25.297859248352058	0.7297319769859314
		3234.210145010376	0.8774849772453308	25.409519247436524	0.6935221552848816
		3242.168064775086	0.8701873421669006	25.521179246520997	0.656669557094574
		3250.125984539795	0.8626967668533325	25.63283924560547	0.619590699672699
		3258.083904304505	0.855021059513092	25.744499244689944	0.582668125629425
		3266.041824069214	0.8471685647964478	25.856159243774417	0.5462424755096436
		3273.9997438339237	0.8391470909118652	25.96781924285889	0.5106081366539001
		3281.957663598633	0.8309654593467712	26.079479241943357	0.4760112762451172
		3289.915583363342	0.8226327300071716	26.191139241027837	0.44265058636665344
		3297.873503128052	0.8141574263572693	26.302799240112304	0.41067957878112793
		3305.831422892761	0.8055489659309387	26.414459239196784	0.38021013140678406
		3313.789342657471	0.7968169450759888	26.52611923828125	0.351316899061203
		3321.7472624221805	0.7879700660705566	26.637779237365724	0.3240416646003723
		3329.70518218689	0.7849973440170288	26.749439236450197	0.31531262397766113
		3337.6631019515994	0.7849973440170288	26.86109923553467	0.31531262397766113
		3345.6210217163084	0.7849973440170288	26.972759234619144	0.31531262397766113
		3353.5789414810183	0.7849973440170288	27.084419233703617	0.31531262397766113
		3361.536861245728	0.7849973440170288	27.196079232788083	0.31531262397766113
		3369.4947810104372	0.7849973440170288	27.307739231872564	0.31531262397766113
		3377.4527007751467	0.7849973440170288	27.41939923095703	0.31531262397766113
		3385.410620539856	0.7849973440170288	27.53105923004151	0.31531262397766113
		3393.3685403045656	0.7849973440170288	27.642719229125976	0.31531262397766113
		3401.326460069275	0.7849973440170288	27.75437922821045	0.31531262397766113
		3409.2843798339845	0.7849973440170288	27.866039227294923	0.31531262397766113
		3417.242299598694	0.7849973440170288	27.977699226379396	0.31531262397766113
		3425.2002193634034	0.7849973440170288	28.08935922546387	0.31531262397766113
		3433.158139128113	0.7849973440170288	28.201019224548343	0.31531262397766113
		3441.116058892823	0.7849973440170288	28.31267922363281	0.31531262397766113
		3449.073978657532	0.7849973440170288	28.42433922271729	0.31531262397766113
		3457.0318984222413	0.7849973440170288	28.535999221801756	0.31531262397766113
		3464.9898181869507	0.7849973440170288	28.647659220886236	0.31531262397766113
		3472.94773795166	0.7849973440170288	28.759319219970703	0.31531262397766113
		3480.90565771637	0.7849973440170288	28.870979219055176	0.31531262397766113
		3488.863577481079	0.7849973440170288	28.98263921813965	0.31531262397766113
		3496.821497245789	0.7849973440170288	29.094299217224123	0.31531262397766113
		3504.779417010498	0.7849973440170288	29.205959216308596	0.31531262397766113
		3512.7373367752075	0.7849973440170288	29.31761921539307	0.31531262397766113
		3520.6952565399174	0.7849973440170288	29.429279214477535	0.31531262397766113
		3528.6531763046264	0.7849973440170288	29.540939213562016	0.31531262397766113
		3536.6110960693363	0.7849973440170288	29.652599212646482	0.31531262397766113
		3544.5690158340453	0.7849973440170288	29.764259211730963	0.31531262397766113
		3552.5269355987552	0.7849973440170288	29.87591921081543	0.31531262397766113
		3560.4848553634647	0.7849973440170288	29.987579209899902	0.31531262397766113
		3568.4427751281737	0.7849973440170288	30.099239208984375	0.31531262397766113
		3576.4006948928836	0.7849973440170288	30.21089920806885	0.31531262397766113
		3584.3586146575926	0.7849973440170288	30.322559207153322	0.31531262397766113
		3592.3165344223025	0.7849973440170288	30.434219206237795	0.31531262397766113
		3600.274454187012	0.7849973440170288	30.54587920532226	0.31531262397766113
		3608.2323739517215	0.7849973440170288	30.657539204406742	0.31531262397766113
		3616.190293716431	0.7849973440170288	30.76919920349121	0.31531262397766113
		3624.14821348114	0.7849973440170288	30.88085920257569	0.31531262397766113
		3632.10613324585	0.7849973440170288	30.992519201660155	0.31531262397766113
		3640.0640530105593	0.7849973440170288	31.10417920074463	0.31531262397766113
		3648.0219727752688	0.7849973440170288	31.2158391998291	0.31531262397766113
		3655.979892539978	0.7849973440170288	31.327499198913575	0.31531262397766113
		-322.9799898147583	3.022865275852382E-4	-24.502500343322755	1.0694480806705542E-5
		-315.02207005004885	3.022865275852382E-4	-24.39084034423828	1.0694480806705542E-5
		-307.06415028533934	3.022865275852382E-4	-24.279180345153808	1.0694480806705542E-5
		-299.1062305206299	3.022865275852382E-4	-24.167520346069338	1.0694480806705542E-5
		-291.1483107559204	3.022865275852382E-4	-24.055860346984865	1.0694480806705542E-5
		-283.19039099121096	3.022865275852382E-4	-23.94420034790039	1.0694480806705542E-5
		-275.2324712265015	3.022865275852382E-4	-23.832540348815918	1.0694480806705542E-5
		-267.274551461792	3.022865275852382E-4	-23.720880349731445	1.0694480806705542E-5
		-259.3166316970825	3.022865275852382E-4	-23.60922035064697	1.0694480806705542E-5
		-251.35871193237307	3.022865275852382E-4	-23.497560351562502	1.0694480806705542E-5
		-243.40079216766358	3.022865275852382E-4	-23.38590035247803	1.0694480806705542E-5
		-235.4428724029541	3.022865275852382E-4	-23.274240353393555	1.0694480806705542E-5
		-227.48495263824464	3.022865275852382E-4	-23.162580354309082	1.0694480806705542E-5
		-219.52703287353518	3.022865275852382E-4	-23.05092035522461	1.0694480806705542E-5
		-211.56911310882566	3.022865275852382E-4	-22.93926035614014	1.0694480806705542E-5
		-203.6111933441162	3.022865275852382E-4	-22.827600357055665	1.0694480806705542E-5
		-195.65327357940674	3.022865275852382E-4	-22.715940357971192	1.0694480806705542E-5
		-187.69535381469726	3.022865275852382E-4	-22.60428035888672	1.0694480806705542E-5
		-179.7374340499878	3.022865275852382E-4	-22.492620359802245	1.0694480806705542E-5
		-171.7795142852783	3.022865275852382E-4	-22.380960360717772	1.0694480806705542E-5
		-163.82159452056885	3.022865275852382E-4	-22.269300361633302	1.0694480806705542E-5
		-155.86367475585936	3.022865275852382E-4	-22.15764036254883	1.0694480806705542E-5
		-147.90575499114988	3.022865275852382E-4	-22.045980363464356	1.0694480806705542E-5
		-139.94783522644045	3.022865275852382E-4	-21.934320364379882	1.0694480806705542E-5
		-131.98991546173096	3.022865275852382E-4	-21.822660365295413	1.0694480806705542E-5
		-124.03199569702147	3.022865275852382E-4	-21.71100036621094	1.0694480806705542E-5
		-116.07407593231201	3.022865275852382E-4	-21.599340367126466	1.0694480806705542E-5
		-108.11615616760253	3.022865275852382E-4	-21.487680368041993	1.0694480806705542E-5
		-100.15823640289304	3.022865275852382E-4	-21.37602036895752	1.0694480806705542E-5
		-92.20031663818358	3.022865275852382E-4	-21.264360369873046	1.0694480806705542E-5
		-84.24239687347409	3.022865275852382E-4	-21.152700370788576	1.0694480806705542E-5
		-76.28447710876466	3.022865275852382E-4	-21.041040371704103	1.0694480806705542E-5
		-68.32655734405517	3.022865275852382E-4	-20.92938037261963	1.0694480806705542E-5
		-60.36863757934566	3.022865275852382E-4	-20.817720373535156	1.0694480806705542E-5
		-52.4107178146362	3.022865275852382E-4	-20.706060374450683	1.0694480806705542E-5
		-44.45279804992674	3.022865275852382E-4	-20.594400375366213	1.0694480806705542E-5
		-36.49487828521728	3.022865275852382E-4	-20.48274037628174	1.0694480806705542E-5
		-28.536958520507824	3.022865275852382E-4	-20.371080377197266	1.0694480806705542E-5
		-20.579038755798308	3.022865275852382E-4	-20.259420378112793	1.0694480806705542E-5
		-12.62111899108885	3.022865275852382E-4	-20.14776037902832	1.0694480806705542E-5
		-4.66319922637939	3.022865275852382E-4	-20.036100379943846	1.0694480806705542E-5
		3.2947205383300684	3.022865275852382E-4	-19.924440380859377	1.0694480806705542E-5
		11.252640303039584	3.0783400870859623E-4	-19.812780381774903	1.075080126611283E-5
		19.210560067749043	3.251130401622504E-4	-19.70112038269043	1.092213460651692E-5
		27.16847983245856	3.433909732848406E-4	-19.589460383605957	1.109708955482347E-5
		35.12639959716802	3.6272703437134624E-4	-19.477800384521487	1.1275753422523849E-5
		43.08431936187742	3.831842332147062E-4	-19.366140385437014	1.145821443060413E-5
		51.042239126586935	4.048293048981577E-4	-19.25448038635254	1.1644564438029192E-5
		59.000158891296394	4.2773305904120207E-4	-19.142820387268067	1.1834895303763915E-5
		66.95807865600591	4.51970670837909E-4	-19.031160388183594	1.2029304343741387E-5
		74.91599842071537	4.776219429913908E-4	-18.91950038909912	1.22278897833894E-5
		82.87391818542483	5.047714803367853E-4	-18.80784039001465	1.243075166712515E-5
		90.83183795013429	5.335091263987124E-4	-18.696180390930177	1.2637995496334042E-5
		98.7897577148438	5.639301962219179E-4	-18.584520391845704	1.2849726772401482E-5
		106.74767747955326	5.961360293440521E-4	-18.47286039276123	1.3066054634691682E-5
		114.70559724426272	6.302340188995004E-4	-18.36120039367676	1.3287092770042364E-5
		122.66351700897224	6.663381936959922E-4	-18.249540394592287	1.3512956684280653E-5
		130.62143677368164	7.045696838758886E-4	-18.137880395507814	1.3743763702223077E-5
		138.57935653839115	7.4505724478513E-4	-18.02622039642334	1.3979636605654377E-5
		146.5372763031006	7.879371987655759E-4	-17.914560397338867	1.4220699995348696E-5
		154.49519606781013	8.333546575158834E-4	-17.802900398254394	1.4467083019553684E-5
		162.4531158325196	8.814636967144907E-4	-17.69124039916992	1.47189184644958E-5
		170.411035597229	9.324278798885643E-4	-17.579580400085447	1.4976340025896206E-5
		178.3689553619385	9.864207822829485E-4	-17.467920401000978	1.5239488675433677E-5
		186.32687512664796	0.0010436271550133824	-17.356260401916504	1.550850720377639E-5
		194.28479489135742	0.0011042429832741618	-17.24460040283203	1.5783543858560733E-5
		202.242714656067	0.001168476534076035	-17.13294040374756	1.60647487064125E-5
		210.20063442077634	0.001236549112945795	-17.021280404663088	1.63522781804204E-5
		218.1585541854859	0.0013086957624182105	-16.909620405578615	1.6646290532662533E-5
		226.11647395019537	0.001385166309773922	-16.79796040649414	1.6946951291174628E-5
		234.07439371490483	0.0014662264147773385	-16.686300407409668	1.7254429621971212E-5
		242.0323134796143	0.0015521581517532468	-16.574640408325195	1.7568898329045624E-5
		249.99023324432375	0.0016432611737400293	-16.46298040924072	1.789053567335941E-5
		257.9481530090333	0.0017398543423041701	-16.351320410156248	1.8219525372842327E-5
		265.90607277374266	0.0018422763096168637	-16.239660411071775	1.8556056602392346E-5
		273.8639925384521	0.0019508872646838427	-16.128000411987305	1.890032217488624E-5
		281.8219123031617	0.0020660697482526302	-16.01634041290283	1.9252522179158404E-5
		289.77983206787115	0.0021882313303649426	-15.90468041381836	1.961286034202203E-5
		297.7377518325806	0.002317803679034114	-15.793020414733887	1.9981549485237338E-5
		305.6956715972901	0.0024552468676120043	-15.681360415649413	2.0358806068543345E-5
		313.65359136199953	0.002601050306111574	-15.569700416564942	2.0744852008647285E-5
		321.611511126709	0.002755733672529459	-15.458040417480468	2.1139916498214006E-5
		329.56943089141845	0.0029198501724749804	-15.346380418395997	2.1544234186876565E-5
		337.527350656128	0.003093987237662077	-15.234720419311524	2.1958052457193844E-5
		345.4852704208375	0.0032787704840302467	-15.12306042022705	2.2381615053745918E-5
		353.44319018554694	0.003474864875897765	-15.011400421142579	2.2815183911006898E-5
		361.4011099502564	0.00368297821842134	-14.899740422058105	2.325901914446149E-5
		369.35902971496586	0.0039038609247654676	-14.788080422973634	2.3713393602520227E-5
		377.31694947967543	0.004138313699513674	-14.67642042388916	2.417858922854066E-5
		385.2748692443848	0.004387187771499157	-14.564760424804687	2.4654889784869738E-5
		393.23278900909435	0.004651387222111225	-14.453100425720216	2.514259540475905E-5
		401.1907087738038	0.004931875504553318	-14.341440426635742	2.5642008040449582E-5
		409.14862853851315	0.005229675676673651	-14.22978042755127	2.615344237710815E-5
		417.1065483032227	0.005545877385884523	-14.118120428466797	2.667722037585918E-5
		425.0644680679322	0.005881638266146183	-14.006460429382324	2.7213676730752923E-5
		433.02238783264175	0.006238192319869995	-13.894800430297853	2.776314977381844E-5
		440.9803075973511	0.006616847589612007	-13.78314043121338	2.8325996026978828E-5
		448.93822736206056	0.007018999196588993	-13.671480432128908	2.890257201215718E-5
		456.89614712677013	0.007446130272001028	-13.559820433044434	2.9493256079149432E-5
		464.8540668914795	0.007899818010628223	-13.448160433959961	3.0098430215730332E-5
		472.81198665618905	0.008381740190088749	-13.33650043487549	3.0718492780579254E-5
		480.7699064208985	0.00889368075877428	-13.224840435791016	3.135384395136498E-5
		488.72782618560797	0.00943753868341446	-13.113180436706545	3.200491119059734E-5
		496.6857459503174	0.010015332140028477	-13.001520437622071	3.2672123779775575E-5
		504.6436657150269	0.010629205964505672	-12.889860438537598	3.335592555231415E-5
		512.6015854797365	0.011281440034508705	-12.778200439453126	3.405677489354275E-5
		520.559505244446	0.011974469758570194	-12.666540440368653	3.47751411027275E-5
		528.5174250091552	0.012710864655673504	-12.554880441284181	3.5511518944986165E-5
		536.4753447738649	0.013493378646671772	-12.443220442199708	3.6266399547457695E-5
		544.4332645385743	0.014324923977255821	-12.331560443115235	3.7040306779090315E-5
		552.3911843032838	0.0152085917070508	-12.219900444030763	3.783376814681105E-5
		560.3491040679933	0.016147688031196594	-12.10824044494629	3.864732934744097E-5
		568.3070238327027	0.017145702615380287	-11.996580445861817	3.948156154365279E-5
		576.2649435974122	0.018206363543868065	-11.884920446777343	4.033703953609802E-5
		584.2228633621216	0.0193336084485054	-11.77326044769287	4.121436722925864E-5
		592.1807831268311	0.020152349025011063	-11.661600448608398	4.2114159441553056E-5
		600.1387028915406	0.020921753719449043	-11.549940449523925	4.30370528192725E-5
		608.09662265625	0.02172202244400978	-11.438280450439454	4.3983705836581066E-5
		616.0545424209595	0.02255444973707199	-11.32662045135498	4.4954795157536864E-5
		624.0124621856689	0.02342034876346588	-11.214960452270507	4.595101563609205E-5
		631.9703819503786	0.024321122094988823	-11.103300453186035	4.697308759205043E-5
		639.9283017150879	0.025258198380470276	-10.991640454101562	4.802174953510985E-5
		647.8862214797975	0.026233097538352013	-10.87998045501709	4.909776907879859E-5
		655.844141244507	0.027247369289398193	-10.768320455932617	5.0201935664517805E-5
		663.8020610092162	0.02830265834927559	-10.656660456848144	5.1335053285583854E-5
		671.7599807739259	0.02940065786242485	-10.545000457763672	5.249796959105879E-5
		679.7179005386354	0.030543122440576553	-10.433340458679199	5.369153950596228E-5
		687.6758203033448	0.03173191100358963	-10.321680459594727	5.491666161105968E-5
		695.6337400680543	0.032968919724226	-10.210020460510254	5.6174249039031565E-5
		703.5916598327638	0.034256160259246826	-10.09836046142578	5.7465254940325394E-5
		711.5495795974732	0.03559568524360657	-9.98670046234131	5.879065429326147E-5
		719.5074993621827	0.03698967024683952	-9.875040463256836	6.015145481796935E-5
		727.4654191268924	0.03844033554196358	-9.763380464172364	6.154870061436668E-5
		735.4233388916016	0.039950042963027954	-9.651720465087891	6.298346124822274E-5
		743.381258656311	0.04152119904756546	-9.540060466003418	6.445684266509488E-5
		751.3391784210205	0.04315631464123726	-9.428400466918946	6.596999446628615E-5
		759.2970981857302	0.04485803842544556	-9.316740467834473	6.752409535693005E-5
		767.2550179504397	0.04662906378507614	-9.205080468750001	6.912036042194813E-5
		775.2129377151491	0.04847224801778793	-9.093420469665528	7.076004112605006E-5
		783.1708574798586	0.05039050057530403	-8.981760470581055	7.244443986564875E-5
		791.128777244568	0.052386894822120667	-8.870100471496583	7.417489541694522E-5
		799.0866970092775	0.05446457490324974	-8.75844047241211	7.595279021188617E-5
		807.044616773987	0.056626852601766586	-8.646780473327638	7.777955033816397E-5
		815.0025365386964	0.058877117931842804	-8.535120474243165	7.965663826325908E-5
		822.9604563034059	0.06121888384222984	-8.423460475158691	8.158558193827048E-5
		830.9183760681153	0.06365585327148438	-8.311800476074218	8.356795297004282E-5
		838.876295832825	0.06619177758693695	-8.200140476989745	8.560535206925124E-5
		846.8342155975345	0.06883061677217484	-8.088480477905271	8.769948180997744E-5
		854.7921353622437	0.07157640904188156	-7.976820478820798	8.985207387013361E-5
		862.7500551269532	0.07443339377641678	-7.865160479736328	9.206488175550476E-5
		870.7079748916626	0.0774058848619461	-7.753500480651855	9.433976811124012E-5
		878.6658946563723	0.08049840480089188	-7.641840481567382	9.6678631962277E-5
		886.6238144210818	0.08371559530496597	-7.530180482482908	9.908343781717122E-5
		894.5817341857912	0.08706220239400864	-7.418520483398435	1.0155621566809714E-4
		902.5396539505007	0.0905432179570198	-7.306860484313965	1.0409907554276288E-4
		910.4975737152099	0.0941636934876442	-7.195200485229492	1.0671417112462223E-4
		918.4554934799196	0.09792891144752502	-7.083540486145019	1.0940375068457797E-4
		926.413413244629	0.10184422135353088	-6.971880487060545	1.1217012797715142E-4
		934.3713330093385	0.10591521859169006	-6.860220487976072	1.1501569679239765E-4
		942.329252774048	0.11014754325151443	-6.748560488891602	1.1794292367994785E-4
		950.2871725387574	0.11454709619283676	-6.636900489807129	1.2095436250092462E-4
		958.2450923034671	0.11911982297897339	-6.5252404907226556	1.240526617038995E-4
		966.2030120681763	0.1238718256354332	-6.413580491638182	1.2724054977297783E-4
		974.1609318328858	0.12880942225456238	-6.301920492553709	1.3052082795184106E-4
		982.1188515975953	0.13393893837928772	-6.190260493469239	1.3389643572736531E-4
		990.076771362305	0.1392669528722763	-6.078600494384766	1.3737037079408765E-4
		998.0346911270144	0.14480000734329224	-5.9669404953002925	1.4094576181378216E-4
		1005.9926108917239	0.1505449116230011	-5.855280496215819	1.446258247597143E-4
		1013.9505306564333	0.15650838613510132	-5.743620497131346	1.4841390657238662E-4
		1021.9084504211426	0.16217444837093353	-5.631960498046876	1.5231342695187777E-4
		1029.8663701858522	0.16646511852741241	-5.520300498962403	1.563279511174187E-4
		1037.8242899505617	0.17075775563716888	-5.408640499877929	1.6046117525547743E-4
		1045.7822097152712	0.17516247928142548	-5.296980500793456	1.6471691196784377E-4
		1053.7401294799806	0.17968186736106873	-5.185320501708983	1.6909910482354462E-4
		1061.69804924469	0.18431846797466278	-5.073660502624513	1.736118138069287E-4
		1069.6559690093998	0.18907491862773895	-4.96200050354004	1.7825925897341222E-4
		1077.6138887741092	0.19395363330841064	-4.850340504455566	1.8304582044947892E-4
		1085.5718085388185	0.19895729422569275	-4.738680505371093	1.8797599477693439E-4
		1093.529728303528	0.20408852398395538	-4.62702050628662	1.9305446767248213E-4
		1101.4876480682374	0.20934976637363434	-4.51536050720215	1.9828607037197798E-4
		1109.445567832947	0.2147436887025833	-4.4037005081176765	2.0367577963043004E-4
		1117.4034875976565	0.21670712530612946	-4.292040509033203	2.0922879048157483E-4
		1125.361407362366	0.2183559238910675	-4.18038050994873	2.149504580302164E-4
		1133.3193271270754	0.22003185749053955	-4.068720510864257	2.208463120041415E-4
		1141.2772468917847	0.22173531353473663	-3.957060511779787	2.2692210040986538E-4
		1149.2351666564944	0.2234666496515274	-3.8454005126953135	2.3318376042880118E-4
		1157.1930864212038	0.2252262830734253	-3.73374051361084	2.396374475210905E-4
		1165.1510061859133	0.22701451182365417	-3.622080514526367	2.4628950632177293E-4
		1173.1089259506227	0.22883175313472748	-3.5104205154418935	2.5314654340036213E-4
		1181.0668457153322	0.23067842423915863	-3.3987605163574237	2.6021539815701544E-4
		1189.0247654800419	0.2325548678636551	-3.2871005172729504	2.6750308461487293E-4
		1196.982685244751	0.23446150124073029	-3.175440518188477	2.750169369392097E-4
		1204.9406050094606	0.23639872670173645	-3.0637805191040037	2.8276455122977495E-4
		1212.89852477417	0.2383669763803482	-2.9521205200195304	2.9075375641696155E-4
		1220.8564445388795	0.2403666079044342	-2.8404605209350606	2.989926724694669E-4
		1228.8143643035892	0.24239806830883026	-2.7288005218505873	3.0748971039429307E-4
		1236.7722840682986	0.2444618195295334	-2.617140522766114	3.16253601340577E-4
		1244.730203833008	0.24655820429325104	-2.5054805236816406	3.252933965995908E-4
		1252.6881235977173	0.24868769943714142	-2.3938205245971673	3.3461840939708054E-4
		1260.6460433624268	0.25085073709487915	-2.2821605255126975	3.442383313085884E-4
		1268.6039631271365	0.25304779410362244	-2.170500526428224	3.541632613632828E-4
		1276.561882891846	0.2552792429924011	-2.058840527343751	3.644035314209759E-4
		1284.5198026565554	0.2575455904006958	-1.9471805282592776	3.749699972104281E-4
		1292.4777224212648	0.2598472833633423	-1.8355205291748042	3.8587377639487386E-4
		1300.4356421859743	0.2621847093105316	-1.7238605300903345	3.971264814026654E-4
		1308.3935619506838	0.26455843448638916	-1.6122005310058611	4.0874010301195085E-4
		1316.3514817153932	0.26696884632110596	-1.5005405319213878	4.2072709766216576E-4
		1324.3094014801027	0.269416481256485	-1.3888805328369145	4.3310035835020244E-4
		1332.2673212448121	0.2719017565250397	-1.2772205337524412	4.458732146304101E-4
		1340.2252410095216	0.2744251489639282	-1.1655605346679714	4.5905960723757744E-4
		1348.1831607742313	0.2769871950149536	-1.053900535583498	4.726738261524588E-4
		1356.1410805389407	0.27958834171295166	-0.9422405364990247	4.867308016400784E-4
		1364.0990003036502	0.28222906589508057	-0.8305805374145514	5.012460169382393E-4
		1372.0569200683594	0.2849098742008209	-0.7189205383300781	5.162354209460318E-4
		1380.014839833069	0.2876313030719757	-0.6072605392456083	5.317157483659685E-4
		1387.9727595977786	0.29039373993873596	-0.495600540161135	5.477041122503579E-4
		1395.930679362488	0.29319775104522705	-0.38394054107666165	5.642184405587614E-4
		1403.8885991271975	0.2960438132286072	-0.2722805419921883	5.812772433273494E-4
		1411.846518891907	0.2989324927330017	-0.160620542907715	5.988997872918844E-4
		1419.8044386566164	0.3018641769886017	-0.04896054382324522	6.171059794723988E-4
		1427.7623584213259	0.30483943223953247	0.06269945526122811	6.359165417961776E-4
		1435.7202781860353	0.30785882472991943	0.17435945434570144	6.553529528900981E-4
		1443.6781979507448	0.3109227120876312	0.28601945343017476	6.7543750628829E-4
		1451.6361177154542	0.3140316903591156	0.39767945251465164	6.961933104321361E-4
		1459.594037480164	0.31718623638153076	0.5093394515991214	7.176443468779325E-4
		1467.5519572448734	0.3203869163990021	0.6209994506835947	7.398154702968895E-4
		1475.5098770095829	0.32363414764404297	0.7326594497680681	7.627326413057745E-4
		1483.467796774292	0.32692843675613403	0.8443194488525414	7.864225772209466E-4
		1491.4257165390015	0.33027029037475586	0.9559794479370147	8.109131013043225E-4
		1499.3836363037112	0.3336602747440338	1.0676394470214845	8.362332009710371E-4
		1507.3415560684207	0.33709874749183655	1.1792994461059578	8.62412853166461E-4
		1515.2994758331301	0.34058627486228943	1.2909594451904312	8.894831407815218E-4
		1523.2573955978396	0.34412336349487305	1.4026194442749045	9.174764854833484E-4
		1531.215315362549	0.34771040081977844	1.5142794433593778	9.464264148846269E-4
		1539.1732351272585	0.3513479232788086	1.6259394424438476	9.763677953742445E-4
		1547.131154891968	0.35503634810447693	1.737599441528321	0.0010073368903249502
		1555.0890746566774	0.3587762415409088	1.8492594406127942	0.0010393711272627115
		1563.046994421387	0.36256787180900574	1.9609194396972676	0.001072509796358645
		1571.0049141860964	0.36641180515289307	2.072579438781741	0.0011067932937294245
		1578.962833950806	0.3703084886074066	2.1842394378662107	0.0011422638781368732
		1586.9207537155155	0.37425824999809265	2.295899436950684	0.0011789652053266764
		1594.8786734802247	0.3782615065574646	2.4075594360351573	0.0012169426772743464
		1602.8365932449342	0.3823187053203583	2.5192194351196306	0.0012562437914311886
		1610.7945130096437	0.3864302635192871	2.630879434204104	0.0012969173258170485
		1618.7524327743533	0.3905964195728302	2.7425394332885737	0.00133901450317353
		1626.7103525390628	0.39481762051582336	2.854199432373047	0.0013825881760567427
		1634.6682723037723	0.3990941643714905	2.9658594314575204	0.0014276934089139104
		1642.6261920684817	0.4038609564304352	3.0775194305419937	0.0014743874780833721
		1650.584111833191	0.40977025032043457	3.189179429626467	0.0015227298717945814
		1658.5420315979006	0.41575974225997925	3.300839428710937	0.0015727822901681066
		1666.49995136261	0.4218295216560364	3.41249942779541	0.0016246092272922397
		1674.4578711273195	0.42797937989234924	3.5241594268798835	0.001678277156315744
		1682.415790892029	0.43420928716659546	3.635819425964357	0.0017338556936010718
		1690.3737106567385	0.4405190348625183	3.74747942504883	0.0017914169002324343
		1698.3316304214482	0.44690847396850586	3.8591394241333	0.0018510359805077314
		1706.2895501861576	0.45337703824043274	3.9707994232177732	0.0019127908162772655
		1714.2474699508668	0.45992445945739746	4.082459422302247	0.001976762665435672
		1722.2053897155763	0.4665502607822418	4.19411942138672	0.002043035812675953
		1730.1633094802858	0.47325363755226135	4.305779420471193	0.0021116980351507664
		1738.1212292449952	0.4800339639186859	4.417439419555663	0.002182840369641781
		1746.0791490097047	0.4868904948234558	4.529099418640136	0.002256558043882251
		1754.0370687744141	0.4938223361968994	4.64075941772461	0.0023329497780650854
		1761.9949885391236	0.5008282661437988	4.752419416809083	0.0024121177848428488
		1769.952908303833	0.5079073309898376	4.864079415893556	0.0024941693991422653
		1777.910828068543	0.5150582790374756	4.975739414978026	0.0025792154483497143
		1785.868747833252	0.5222795605659485	5.087399414062499	0.0026673716492950916
		1793.8266675979614	0.5295697450637817	5.199059413146973	0.002758757909759879
		1801.7845873626713	0.5369272232055664	5.310719412231446	0.00285349995829165
		1809.7425071273803	0.544350266456604	5.422379411315919	0.0029517277143895626
		1817.7004268920903	0.5518368482589722	5.534039410400389	0.0030535764526575804
		1825.6583466567993	0.5593849420547485	5.6456994094848625	0.003159187501296401
		1833.6162664215092	0.5669923424720764	5.757359408569336	0.0032687075436115265
		1841.5741861862186	0.5746568441390991	5.869019407653809	0.00338228908367455
		1849.532105950928	0.582375705242157	5.9806794067382825	0.003500091377645731
		1857.4900257156376	0.5901463627815247	6.092339405822752	0.00362227950245142
		1865.4479454803466	0.5979660749435425	6.203999404907226	0.003749025985598564
		1873.4058652450565	0.6058316826820374	6.315659403991699	0.0038805101066827774
		1881.363785009766	0.6137401461601257	6.427319403076172	0.00401691859588027
		1889.3217047744754	0.6216880679130554	6.5389794021606455	0.004158445168286562
		1897.2796245391849	0.6296721696853638	6.650639401245115	0.0043052928522229195
		1905.2375443038943	0.6376884579658508	6.762299400329589	0.004457672126591206
		1913.1954640686038	0.6457333564758301	6.873959399414062	0.004615802317857742
		1921.1533838333132	0.6538028717041016	6.985619398498535	0.004779911134392023
		1929.1113035980227	0.6618925929069519	7.097279397583009	0.004950237460434437
		1937.0692233627321	0.6699983477592468	7.208939396667478	0.0051270280964672565
		1945.0271431274416	0.6781155467033386	7.320599395751952	0.005310541484504938
		1952.985062892151	0.6862397193908691	7.432259394836425	0.005501046311110258
		1960.942982656861	0.6943657398223877	7.543919393920898	0.005698821973055601
		1968.90090242157	0.7024887204170227	7.655579393005372	0.005904159974306822
		1976.8588221862794	0.7106034159660339	7.767239392089845	0.006117363926023245
		1984.816741950989	0.7187047600746155	7.878899391174318	0.0063387504778802395
		1992.7746617156984	0.7267870306968689	7.990559390258792	0.006568648386746645
		2000.7325814804083	0.7348446249961853	8.102219389343265	0.006807400844991207
		2008.6905012451173	0.7428720593452454	8.213879388427738	0.007055365480482578
		2016.6484210098272	0.7508631944656372	8.325539387512212	0.007312914822250605
		2024.6063407745362	0.7588121891021729	8.437199386596678	0.007580436300486326
		2032.5642605392457	0.7667129635810852	8.548859385681158	0.0078583350405097
		2040.5221803039556	0.774559497833252	8.660519384765625	0.00814703106880188
		2048.4801000686643	0.7823451161384583	8.772179383850098	0.00844696443527937
		2056.4380198333743	0.7900641560554504	8.883839382934571	0.00875859148800373
		2064.3959395980833	0.7977098822593689	8.995499382019045	0.009082389064133167
		2072.353859362793	0.8052757978439331	9.107159381103518	0.009418853558599949
		2080.3117791275026	0.8127559423446655	9.218819380187991	0.009768502786755562
		2088.2696988922116	0.8201436996459961	9.330479379272457	0.01013187412172556
		2096.2276186569215	0.8274325132369995	9.442139378356938	0.010509531944990158
		2104.1855384216306	0.834616482257843	9.553799377441404	0.010902059264481068
		2112.1434581863405	0.8416892290115356	9.665459376525884	0.01131006795912981
		2120.10137795105	0.8486442565917969	9.77711937561035	0.0117341922596097
		2128.0592977157594	0.8554760813713074	9.888779374694824	0.012175096198916435
		2136.017217480469	0.8621785640716553	10.000439373779297	0.012633468955755234
		2143.975137245178	0.868745744228363	10.11209937286377	0.013110030442476273
		2151.9330570098878	0.87517249584198	10.223759371948244	0.013605530373752117
		2159.890976774597	0.8814530968666077	10.335419371032717	0.014120751060545444
		2167.8488965393067	0.8875827789306641	10.447079370117184	0.014656506478786469
		2175.806816304016	0.8935566544532776	10.558739369201664	0.01521364413201809
		2183.7647360687256	0.8993698954582214	10.67039936828613	0.015793049708008766
		2191.722655833435	0.9050186276435852	10.78205936737061	0.01639564335346222
		2199.6805755981445	0.9104987978935242	10.893719366455077	0.0170223880559206
		2207.638495362854	0.915806770324707	11.00537936553955	0.01767428033053875
		2215.5964151275634	0.9209396839141846	11.117039364624024	0.018352366983890533
		2223.554334892273	0.9258946776390076	11.228699363708497	0.019057732075452805
		2231.5122546569823	0.9306691884994507	11.34035936279297	0.019791506230831146
		2239.4701744216923	0.9352617859840393	11.452019361877444	0.02055487222969532
		2247.4280941864013	0.9396706819534302	11.56367936096191	0.02134905755519867
		2255.3860139511107	0.9438952207565308	11.67533936004639	0.022175339981913567
		2263.3439337158206	0.9479348659515381	11.786999359130856	0.02303505502641201
		2271.3018534805296	0.9517895579338074	11.898659358215337	0.023929590359330177
		2279.2597732452396	0.9554599523544312	12.010319357299803	0.02486039139330387
		2287.2176930099486	0.9589470624923706	12.121979356384276	0.02582896687090397
		2295.1756127746585	0.9622523188591003	12.23363935546875	0.026836885139346123
		2303.133532539368	0.965377926826477	12.345299354553223	0.02788577787578106
		2311.091452304077	0.9683263301849365	12.456959353637696	0.028977345675230026
		2319.049372068787	0.9711004495620728	12.56861935272217	0.03011336177587509
		2327.007291833496	0.9737038612365723	12.680279351806636	0.031295668333768845
		2334.9652115982058	0.9761404395103455	12.791939350891116	0.032526180148124695
		2342.9231313629152	0.9784143567085266	12.903599349975583	0.03380689397454262
		2350.8810511276247	0.9805305004119873	13.015259349060063	0.035139892250299454
		2358.838970892334	0.9824938178062439	13.12691934814453	0.036527328193187714
		2366.796890657043	0.9843098521232605	13.238579347229003	0.03797145187854767
		2374.754810421753	0.985984206199646	13.350239346313476	0.03947460278868675
		2382.7127301864625	0.9875227808952332	13.46189934539795	0.041039206087589264
		2390.670649951172	0.9889318943023682	13.573559344482423	0.04266779124736786
		2398.6285697158814	0.9902178049087524	13.685219343566896	0.04436298459768295
		2406.586489480591	0.9913869500160217	13.796879342651362	0.04612750932574272
		2414.5444092453004	0.9924460649490356	13.908539341735842	0.047964200377464294
		2422.5023290100103	0.9934017062187195	14.020199340820309	0.049876004457473755
		2430.4602487747193	0.9942604899406433	14.13185933990479	0.05186597257852554
		2438.4181685394287	0.9950290322303772	14.243519338989255	0.05393727868795395
		2446.376088304138	0.9957138895988464	14.355179338073729	0.056093208491802216
		2454.3340080688477	0.9963213801383972	14.466839337158202	0.05833717808127403
		2462.2919278335576	0.9968578219413757	14.578499336242675	0.06067272275686264
		2470.2498475982666	0.9973292350769043	14.690159335327149	0.06310351192951202
		2478.2077673629765	0.9977415204048157	14.801819334411622	0.06563333421945572
		2486.1656871276855	0.9981001615524292	14.913479333496088	0.0682661384344101
		2494.123606892395	0.9984105825424194	15.025139332580569	0.07100598514080048
		2502.081526657105	0.9986777305603027	15.136799331665035	0.07385706156492233
		2510.039446421814	0.9989063739776611	15.248459330749515	0.07682377099990845
		2517.997366186524	0.999100923538208	15.360119329833989	0.07991059124469757
		2525.955285951233	0.9992654919624329	15.471779328918455	0.08312216401100159
		2533.9132057159427	0.9994037747383118	15.583439328002935	0.08646328747272491
		2541.871125480652	0.9995192289352417	15.695099327087402	0.08993890136480331
		2549.829045245361	0.9996150135993958	15.806759326171882	0.09355410188436508
		2557.786965010071	0.9996939301490784	15.918419325256348	0.09731413424015045
		2565.74488477478	0.9997584223747253	16.03007932434082	0.09997787326574326
		2573.70280453949	0.9998108148574829	16.141739323425295	0.10269001126289368
		2581.6607243041994	0.9998530149459839	16.253399322509768	0.10547932982444763
		2589.618644068909	0.999886691570282	16.36505932159424	0.10834796726703644
		2597.5765638336184	0.9999061226844788	16.476719320678715	0.1112980991601944
		2605.5344835983274	0.9999070763587952	16.58837931976318	0.1143319308757782
		2613.4924033630373	0.9999018311500549	16.70003931884766	0.1174517497420311
		2621.4503231277467	0.9998964667320251	16.811699317932128	0.12065985053777695
		2629.408242892456	0.999890923500061	16.923359317016608	0.12395859509706497
		2637.3661626571657	0.9998852014541626	17.035019316101074	0.12735038995742798
		2645.324082421875	0.9998792409896851	17.146679315185548	0.13083769381046295
		2653.2820021865846	0.999873161315918	17.25833931427002	0.13442300260066986
		2661.239921951294	0.9998669624328613	17.369999313354494	0.13810881972312927
		2669.1978417160035	0.9998605251312256	17.481659312438968	0.1418977677822113
		2677.155761480713	0.9998539686203003	17.59331931152344	0.14579243957996368
		2685.1136812454224	0.9998471736907959	17.704979310607907	0.14979548752307892
		2693.071601010132	0.9998403191566467	17.816639309692388	0.15390963852405548
		2701.029520774842	0.9998332858085632	17.928299308776854	0.15813758969306946
		2708.987440539551	0.9998260736465454	18.039959307861334	0.1624821275472641
		2716.9453603042602	0.999818742275238	18.1516193069458	0.16694603860378265
		2724.9032800689697	0.9998112916946411	18.263279306030274	0.17153213918209076
		2732.861199833679	0.9998036623001099	18.374939305114747	0.17624329030513763
		2740.819119598389	0.9997959733009338	18.48659930419922	0.1810823231935501
		2748.777039363098	0.9997881054878235	18.598259303283694	0.186052143573761
		2756.734959127808	0.9997801780700684	18.709919302368167	0.19115564227104187
		2764.692878892517	0.9997721314430237	18.821579301452633	0.19639572501182556
		2772.6507986572265	0.9997640252113342	18.933239300537114	0.20177526772022247
		2780.6087184219364	0.9997557997703552	19.04489929962158	0.2072971761226654
		2788.5666381866454	0.9997475147247314	19.15655929870606	0.21296435594558716
		2796.5245579513553	0.9997391700744629	19.268219297790527	0.21877965331077576
		2804.4824777160643	0.9997307658195496	19.379879296875	0.22474591434001923
		2812.440397480774	0.9997223019599915	19.491539295959473	0.2308659553527832
		2820.3983172454837	0.9997138381004333	19.603199295043947	0.23714254796504974
		2828.3562370101927	0.9997053742408752	19.71485929412842	0.24357838928699493
		2836.3141567749026	0.9996968507766724	19.826519293212893	0.25017616152763367
		2844.2720765396116	0.9996883273124695	19.93817929229736	0.25693845748901367
		2852.2299963043215	0.9996798038482666	20.04983929138184	0.26386773586273193
		2860.187916069031	0.9996713399887085	20.161499290466306	0.27096647024154663
		2868.1458358337404	0.9996628761291504	20.273159289550787	0.27823689579963684
		2876.10375559845	0.9996544718742371	20.384819288635253	0.28568124771118164
		2884.061675363159	0.9996461272239685	20.496479287719726	0.293301522731781
		2892.019595127869	0.9996378421783447	20.6081392868042	0.30109965801239014
		2899.9775148925783	0.9996296763420105	20.719799285888673	0.3090773820877075
		2907.9354346572877	0.9996057152748108	20.831459284973146	0.3172835111618042
		2915.893354421997	0.9994879961013794	20.94311928405762	0.32987314462661743
		2923.8512741867066	0.9993141889572144	21.054779283142086	0.3479888439178467
		2931.809193951416	0.9990921020507812	21.166439282226566	0.36723464727401733
		2939.7671137161256	0.9988117814064026	21.278099281311032	0.38722410798072815
		2947.725033480835	0.9984617233276367	21.389759280395513	0.40794163942337036
		2955.6829532455445	0.9980291724205017	21.50141927947998	0.42936447262763977
		2963.640873010254	0.9975000619888306	21.613079278564452	0.4514619708061218
		2971.5987927749634	0.9968591332435608	21.724739277648926	0.4741949737071991
		2979.5567125396733	0.9960898756980896	21.8363992767334	0.5034782886505127
		2987.5146323043823	0.995174765586853	21.948059275817872	0.5384424328804016
		2995.4725520690918	0.9940953850746155	22.059719274902346	0.574286699295044
		3003.430471833801	0.9928325414657593	22.171379273986812	0.6106829047203064
		3011.3883915985107	0.9913665652275085	22.283039273071292	0.6473113894462585
		3019.3463113632206	0.9896774291992188	22.39469927215576	0.6838126182556152
		3027.3042311279296	0.9877449870109558	22.50635927124024	0.7197927236557007
		3035.2621508926395	0.9855493307113647	22.618019270324705	0.7548338174819946
		3043.2200706573485	0.9830710887908936	22.72967926940918	0.7885074019432068
		3051.1779904220584	0.9802911877632141	22.841339268493652	0.8203917145729065
		3059.135910186768	0.9771918654441833	22.952999267578125	0.8500914573669434
		3067.093829951477	0.9737563133239746	23.0646592666626	0.8772591352462769
		3075.051749716187	0.9699689149856567	23.176319265747072	0.901616632938385
		3083.009669480896	0.9658159017562866	23.287979264831538	0.9229745864868164
		3090.9675892456057	0.9612851738929749	23.39963926391602	0.9412469863891602
		3098.925509010315	0.9563660621643066	23.511299263000485	0.9564594030380249
		3106.8834287750246	0.9510504603385925	23.622959262084965	0.9687478542327881
		3114.841348539734	0.9453321099281311	23.73461926116943	0.9783481955528259
		3122.799268304443	0.9392065405845642	23.846279260253905	0.9855761528015137
		3130.757188069153	0.9326720833778381	23.957939259338378	0.9907995462417603
		3138.7151078338625	0.925728440284729	24.06959925842285	0.9863239526748657
		3146.673027598572	0.9183781147003174	24.181259257507325	0.9774487614631653
		3154.6309473632814	0.9106255769729614	24.292919256591798	0.9649285674095154
		3162.588867127991	0.9024767875671387	24.404579255676264	0.9482038021087646
		3170.5467868927003	0.8939401507377625	24.516239254760745	0.9269126057624817
		3178.5047066574098	0.8850260972976685	24.62789925384521	0.9009368419647217
		3186.4626264221192	0.8757457733154297	24.73955925292969	0.8704138398170471
		3194.4205461868287	0.8661127686500549	24.851219252014157	0.8357176780700684
		3202.378465951538	0.8561421036720276	24.96287925109863	0.7974159121513367
		3210.3363857162476	0.8458491563796997	25.074539250183104	0.7562131881713867
		3218.2943054809575	0.8352516293525696	25.186199249267577	0.7128902077674866
		3226.2522252456665	0.8243669867515564	25.297859248352058	0.6682470440864563
		3234.210145010376	0.8132142424583435	25.409519247436524	0.6230548620223999
		3242.168064775086	0.8018133044242859	25.521179246520997	0.5780200958251953
		3250.125984539795	0.7901833653450012	25.63283924560547	0.5337603688240051
		3258.083904304505	0.7783451676368713	25.744499244689944	0.49079176783561707
		3266.041824069214	0.7663196325302124	25.856159243774417	0.4495251178741455
		3273.9997438339237	0.7541264891624451	25.96781924285889	0.41026929020881653
		3281.957663598633	0.741786777973175	26.079479241943357	0.3732394576072693
		3289.915583363342	0.7293212413787842	26.191139241027837	0.3385680019855499
		3297.873503128052	0.716749370098114	26.302799240112304	0.30631697177886963
		3305.831422892761	0.7040912508964539	26.414459239196784	0.2764904201030731
		3313.789342657471	0.6913666725158691	26.52611923828125	0.24904657900333405
		3321.7472624221805	0.6785937547683716	26.637779237365724	0.22390851378440857
		3329.70518218689	0.6743288040161133	26.749439236450197	0.21602442860603333
		3337.6631019515994	0.6743288040161133	26.86109923553467	0.21602442860603333
		3345.6210217163084	0.6743288040161133	26.972759234619144	0.21602442860603333
		3353.5789414810183	0.6743288040161133	27.084419233703617	0.21602442860603333
		3361.536861245728	0.6743288040161133	27.196079232788083	0.21602442860603333
		3369.4947810104372	0.6743288040161133	27.307739231872564	0.21602442860603333
		3377.4527007751467	0.6743288040161133	27.41939923095703	0.21602442860603333
		3385.410620539856	0.6743288040161133	27.53105923004151	0.21602442860603333
		3393.3685403045656	0.6743288040161133	27.642719229125976	0.21602442860603333
		3401.326460069275	0.6743288040161133	27.75437922821045	0.21602442860603333
		3409.2843798339845	0.6743288040161133	27.866039227294923	0.21602442860603333
		3417.242299598694	0.6743288040161133	27.977699226379396	0.21602442860603333
		3425.2002193634034	0.6743288040161133	28.08935922546387	0.21602442860603333
		3433.158139128113	0.6743288040161133	28.201019224548343	0.21602442860603333
		3441.116058892823	0.6743288040161133	28.31267922363281	0.21602442860603333
		3449.073978657532	0.6743288040161133	28.42433922271729	0.21602442860603333
		3457.0318984222413	0.6743288040161133	28.535999221801756	0.21602442860603333
		3464.9898181869507	0.6743288040161133	28.647659220886236	0.21602442860603333
		3472.94773795166	0.6743288040161133	28.759319219970703	0.21602442860603333
		3480.90565771637	0.6743288040161133	28.870979219055176	0.21602442860603333
		3488.863577481079	0.6743288040161133	28.98263921813965	0.21602442860603333
		3496.821497245789	0.6743288040161133	29.094299217224123	0.21602442860603333
		3504.779417010498	0.6743288040161133	29.205959216308596	0.21602442860603333
		3512.7373367752075	0.6743288040161133	29.31761921539307	0.21602442860603333
		3520.6952565399174	0.6743288040161133	29.429279214477535	0.21602442860603333
		3528.6531763046264	0.6743288040161133	29.540939213562016	0.21602442860603333
		3536.6110960693363	0.6743288040161133	29.652599212646482	0.21602442860603333
		3544.5690158340453	0.6743288040161133	29.764259211730963	0.21602442860603333
		3552.5269355987552	0.6743288040161133	29.87591921081543	0.21602442860603333
		3560.4848553634647	0.6743288040161133	29.987579209899902	0.21602442860603333
		3568.4427751281737	0.6743288040161133	30.099239208984375	0.21602442860603333
		3576.4006948928836	0.6743288040161133	30.21089920806885	0.21602442860603333
		3584.3586146575926	0.6743288040161133	30.322559207153322	0.21602442860603333
		3592.3165344223025	0.6743288040161133	30.434219206237795	0.21602442860603333
		3600.274454187012	0.6743288040161133	30.54587920532226	0.21602442860603333
		3608.2323739517215	0.6743288040161133	30.657539204406742	0.21602442860603333
		3616.190293716431	0.6743288040161133	30.76919920349121	0.21602442860603333
		3624.14821348114	0.6743288040161133	30.88085920257569	0.21602442860603333
		3632.10613324585	0.6743288040161133	30.992519201660155	0.21602442860603333
		3640.0640530105593	0.6743288040161133	31.10417920074463	0.21602442860603333
		3648.0219727752688	0.6743288040161133	31.2158391998291	0.21602442860603333
		3655.979892539978	0.6743288040161133	31.327499198913575	0.21602442860603333
		-322.9799898147583	3.413853410165757E-4	-24.502500343322755	8.99479982763296E-6
		-315.02207005004885	3.413853410165757E-4	-24.39084034423828	8.99479982763296E-6
		-307.06415028533934	3.413853410165757E-4	-24.279180345153808	8.99479982763296E-6
		-299.1062305206299	3.413853410165757E-4	-24.167520346069338	8.99479982763296E-6
		-291.1483107559204	3.413853410165757E-4	-24.055860346984865	8.99479982763296E-6
		-283.19039099121096	3.413853410165757E-4	-23.94420034790039	8.99479982763296E-6
		-275.2324712265015	3.413853410165757E-4	-23.832540348815918	8.99479982763296E-6
		-267.274551461792	3.413853410165757E-4	-23.720880349731445	8.99479982763296E-6
		-259.3166316970825	3.413853410165757E-4	-23.60922035064697	8.99479982763296E-6
		-251.35871193237307	3.413853410165757E-4	-23.497560351562502	8.99479982763296E-6
		-243.40079216766358	3.413853410165757E-4	-23.38590035247803	8.99479982763296E-6
		-235.4428724029541	3.413853410165757E-4	-23.274240353393555	8.99479982763296E-6
		-227.48495263824464	3.413853410165757E-4	-23.162580354309082	8.99479982763296E-6
		-219.52703287353518	3.413853410165757E-4	-23.05092035522461	8.99479982763296E-6
		-211.56911310882566	3.413853410165757E-4	-22.93926035614014	8.99479982763296E-6
		-203.6111933441162	3.413853410165757E-4	-22.827600357055665	8.99479982763296E-6
		-195.65327357940674	3.413853410165757E-4	-22.715940357971192	8.99479982763296E-6
		-187.69535381469726	3.413853410165757E-4	-22.60428035888672	8.99479982763296E-6
		-179.7374340499878	3.413853410165757E-4	-22.492620359802245	8.99479982763296E-6
		-171.7795142852783	3.413853410165757E-4	-22.380960360717772	8.99479982763296E-6
		-163.82159452056885	3.413853410165757E-4	-22.269300361633302	8.99479982763296E-6
		-155.86367475585936	3.413853410165757E-4	-22.15764036254883	8.99479982763296E-6
		-147.90575499114988	3.413853410165757E-4	-22.045980363464356	8.99479982763296E-6
		-139.94783522644045	3.413853410165757E-4	-21.934320364379882	8.99479982763296E-6
		-131.98991546173096	3.413853410165757E-4	-21.822660365295413	8.99479982763296E-6
		-124.03199569702147	3.413853410165757E-4	-21.71100036621094	8.99479982763296E-6
		-116.07407593231201	3.413853410165757E-4	-21.599340367126466	8.99479982763296E-6
		-108.11615616760253	3.413853410165757E-4	-21.487680368041993	8.99479982763296E-6
		-100.15823640289304	3.413853410165757E-4	-21.37602036895752	8.99479982763296E-6
		-92.20031663818358	3.413853410165757E-4	-21.264360369873046	8.99479982763296E-6
		-84.24239687347409	3.413853410165757E-4	-21.152700370788576	8.99479982763296E-6
		-76.28447710876466	3.413853410165757E-4	-21.041040371704103	8.99479982763296E-6
		-68.32655734405517	3.413853410165757E-4	-20.92938037261963	8.99479982763296E-6
		-60.36863757934566	3.413853410165757E-4	-20.817720373535156	8.99479982763296E-6
		-52.4107178146362	3.413853410165757E-4	-20.706060374450683	8.99479982763296E-6
		-44.45279804992674	3.413853410165757E-4	-20.594400375366213	8.99479982763296E-6
		-36.49487828521728	3.413853410165757E-4	-20.48274037628174	8.99479982763296E-6
		-28.536958520507824	3.413853410165757E-4	-20.371080377197266	8.99479982763296E-6
		-20.579038755798308	3.413853410165757E-4	-20.259420378112793	8.99479982763296E-6
		-12.62111899108885	3.413853410165757E-4	-20.14776037902832	8.99479982763296E-6
		-4.66319922637939	3.413853410165757E-4	-20.036100379943846	8.99479982763296E-6
		3.2947205383300684	3.413853410165757E-4	-19.924440380859377	8.99479982763296E-6
		11.252640303039584	3.4819598658941686E-4	-19.812780381774903	9.01783278095536E-6
		19.210560067749043	3.6947178887203336E-4	-19.70112038269043	9.088152182812337E-6
		27.16847983245856	3.920758026652038E-4	-19.589460383605957	9.160327863355633E-6
		35.12639959716802	4.160926037002355E-4	-19.477800384521487	9.23439711186802E-6
		43.08431936187742	4.41612268332392E-4	-19.366140385437014	9.310394489148166E-6
		51.042239126586935	4.6873075189068913E-4	-19.25448038635254	9.388359103468247E-6
		59.000158891296394	4.975502379238605E-4	-19.142820387268067	9.468328244111035E-6
		66.95807865600591	5.281794583424926E-4	-19.031160388183594	9.550343747832812E-6
		74.91599842071537	5.607344210147858E-4	-18.91950038909912	9.634445632400457E-6
		82.87391818542483	5.953384679742157E-4	-18.80784039001465	9.720677553559653E-6
		90.83183795013429	6.321232067421079E-4	-18.696180390930177	9.809081348066684E-6
		98.7897577148438	6.712287431582808E-4	-18.584520391845704	9.89970430964604E-6
		106.74767747955326	7.128043798729777E-4	-18.47286039276123	9.992591913032811E-6
		114.70559724426272	7.570090820081532E-4	-18.36120039367676	1.008779236144619E-5
		122.66351700897224	8.040123502723873E-4	-18.249540394592287	1.0185353858105373E-5
		130.62143677368164	8.539947448298335E-4	-18.137880395507814	1.028532915370306E-5
		138.57935653839115	9.071489330381155E-4	-18.02622039642334	1.0387770089437254E-5
		146.5372763031006	9.636796894483268E-4	-17.914560397338867	1.0492729416000657E-5
		154.49519606781013	0.0010238057002425194	-17.802900398254394	1.0600263522064779E-5
		162.4531158325196	0.0010877599706873298	-17.69124039916992	1.0710430615290534E-5
		170.411035597229	0.0011557908728718758	-17.579580400085447	1.0823287993844133E-5
		178.3689553619385	0.00122816301882267	-17.467920401000978	1.0938898412859999E-5
		186.32687512664796	0.001305158482864499	-17.356260401916504	1.1057321898988448E-5
		194.28479489135742	0.0013870780821889639	-17.24460040283203	1.1178625754837412E-5
		202.242714656067	0.0014742427738383412	-17.13294040374756	1.1302873645036016E-5
		210.20063442077634	0.0015669941203668714	-17.021280404663088	1.1430136510170996E-5
		218.1585541854859	0.001665696850977838	-16.909620405578615	1.1560483471839689E-5
		226.11647395019537	0.0017707394436001778	-16.79796040649414	1.1693987289618235E-5
		234.07439371490483	0.001882536569610238	-16.686300407409668	1.1830723451566882E-5
		242.0323134796143	0.0020015304908156395	-16.574640408325195	1.197076835524058E-5
		249.99023324432375	0.0021281917579472065	-16.46298040924072	1.2114201126678381E-5
		257.9481530090333	0.0022630232851952314	-16.351320410156248	1.2261104529898148E-5
		265.90607277374266	0.002406561281532049	-16.239660411071775	1.2411562238412444E-5
		273.8639925384521	0.0025593775790184736	-16.128000411987305	1.2565661563712638E-5
		281.8219123031617	0.002722081495448947	-16.01634041290283	1.2723491636279505E-5
		289.77983206787115	0.0028953240253031254	-15.90468041381836	1.2885145224572625E-5
		297.7377518325806	0.003079798072576523	-15.793020414733887	1.3050716006546281E-5
		305.6956715972901	0.0032762435730546713	-15.681360415649413	1.3220304026617669E-5
		313.65359136199953	0.003485450055450201	-15.569700416564942	1.339400841970928E-5
		321.611511126709	0.003708259202539921	-15.458040417480468	1.3571934687206522E-5
		329.56943089141845	0.003945569042116404	-15.346380418395997	1.37541892399895E-5
		337.527350656128	0.004198337905108929	-15.234720419311524	1.3940882126917131E-5
		345.4852704208375	0.004467586521059275	-15.12306042022705	1.4132128853816539E-5
		353.44319018554694	0.004754406400024891	-15.011400421142579	1.432804583600955E-5
		361.4011099502564	0.005059960298240185	-14.899740422058105	1.4528754036291502E-5
		369.35902971496586	0.005385486874729395	-14.788080422973634	1.4734378964931238E-5
		377.31694947967543	0.005732310004532337	-14.67642042388916	1.4945048860681709E-5
		385.2748692443848	0.006101841107010841	-14.564760424804687	1.5160897419264074E-5
		393.23278900909435	0.006495586130768061	-14.453100425720216	1.53820601553889E-5
		401.1907087738038	0.006915150675922632	-14.341440426635742	1.560867895022966E-5
		409.14862853851315	0.007362247444689274	-14.22978042755127	1.584090023243334E-5
		417.1065483032227	0.007838703691959381	-14.118120428466797	1.6078873159131035E-5
		425.0644680679322	0.008346467278897762	-14.006460429382324	1.6322752344422042E-5
		433.02238783264175	0.008887618780136108	-13.894800430297853	1.6572697859373875E-5
		440.9803075973511	0.009464370086789131	-13.78314043121338	1.6828875232022256E-5
		448.93822736206056	0.01007908582687378	-13.671480432128908	1.7091453628381714E-5
		456.89614712677013	0.010734285227954388	-13.559820433044434	1.7360609490424395E-5
		464.8540668914795	0.011432656086981297	-13.448160433959961	1.763652471709065E-5
		472.81198665618905	0.012177059426903725	-13.33650043487549	1.7919383026310243E-5
		480.7699064208985	0.01297054998576641	-13.224840435791016	1.820938086893875E-5
		488.72782618560797	0.013816379010677338	-13.113180436706545	1.850671469583176E-5
		496.6857459503174	0.014718017540872097	-13.001520437622071	1.881159005279187E-5
		504.6436657150269	0.015679150819778442	-12.889860438537598	1.91242215805687E-5
		512.6015854797365	0.016703713685274124	-12.778200439453126	1.9444825738901272E-5
		520.559505244446	0.017795909196138382	-12.666540440368653	1.977362990146503E-5
		528.5174250091552	0.01896018162369728	-12.554880441284181	2.011086507991422E-5
		536.4753447738649	0.020201299339532852	-12.443220442199708	2.0456776837818325E-5
		544.4332645385743	0.02152431011199951	-12.331560443115235	2.081160891975742E-5
		552.3911843032838	0.022934583947062492	-12.219900444030763	2.117562326020561E-5
		560.3491040679933	0.024437861517071724	-12.10824044494629	2.154907997464761E-5
		568.3070238327027	0.026040205731987953	-11.996580445861817	2.1932259187451564E-5
		576.2649435974122	0.0277481097728014	-11.884920446777343	2.232543920399621E-5
		584.2228633621216	0.029568418860435486	-11.77326044769287	2.272891470056493E-5
		592.1807831268311	0.031508464366197586	-11.661600448608398	2.3142989448388107E-5
		600.1387028915406	0.03357597813010216	-11.549940449523925	2.356797267566435E-5
		608.09662265625	0.03577916696667671	-11.438280450439454	2.4004191800486296E-5
		616.0545424209595	0.03752622380852699	-11.32662045135498	2.4451976059935987E-5
		624.0124621856689	0.03888377174735069	-11.214960452270507	2.49116728809895E-5
		631.9703819503786	0.040292270481586456	-11.103300453186035	2.5383636966580525E-5
		639.9283017150879	0.0417536236345768	-10.991640454101562	2.5868239390547387E-5
		647.8862214797975	0.04326986148953438	-10.87998045501709	2.6365858502686024E-5
		655.844141244507	0.044843025505542755	-10.768320455932617	2.6876890842686407E-5
		663.8020610092162	0.04647529125213623	-10.656660456848144	2.740174204518553E-5
		671.7599807739259	0.04816886782646179	-10.545000457763672	2.794083411572501E-5
		679.7179005386354	0.04992605000734329	-10.433340458679199	2.84946017927723E-5
		687.6758203033448	0.05174924060702324	-10.321680459594727	2.9063496185699478E-5
		695.6337400680543	0.05364088714122772	-10.210020460510254	2.9647986593772657E-5
		703.5916598327638	0.05560356751084328	-10.09836046142578	3.0248549592215568E-5
		711.5495795974732	0.057639893144369125	-9.98670046234131	3.086568904109299E-5
		719.5074993621827	0.059752631932497025	-9.875040463256836	3.149991971440613E-5
		727.4654191268924	0.06194457411766052	-9.763380464172364	3.2151772757060826E-5
		735.4233388916016	0.064218670129776	-9.651720465087891	3.2821804779814556E-5
		743.381258656311	0.06657791882753372	-9.540060466003418	3.351058694534004E-5
		751.3391784210205	0.06902541220188141	-9.428400466918946	3.4218712244182825E-5
		759.2970981857302	0.07156441360712051	-9.316740467834473	3.494679549476132E-5
		767.2550179504397	0.07419819384813309	-9.205080468750001	3.569546606740914E-5
		775.2129377151491	0.0769302099943161	-9.093420469665528	3.646538607426919E-5
		783.1708574798586	0.07976395636796951	-8.981760470581055	3.725723581737839E-5
		791.128777244568	0.0827031061053276	-8.870100471496583	3.80717174266465E-5
		799.0866970092775	0.08575136214494705	-8.75844047241211	3.890956213581376E-5
		807.044616773987	0.08891260623931885	-8.646780473327638	3.977152664447203E-5
		815.0025365386964	0.09219078719615936	-8.535120474243165	4.065839675604366E-5
		822.9604563034059	0.09558995068073273	-8.423460475158691	4.1570976463845E-5
		830.9183760681153	0.0991143211722374	-8.311800476074218	4.251011705491692E-5
		838.876295832825	0.10276814550161362	-8.200140476989745	4.347667345427908E-5
		846.8342155975345	0.10655587166547775	-8.088480477905271	4.447156607056968E-5
		854.7921353622437	0.11048196256160736	-7.976820478820798	4.5495733502320945E-5
		862.7500551269532	0.11455107480287552	-7.865160479736328	4.6550128899980336E-5
		870.7079748916626	0.1187678873538971	-7.753500480651855	4.7635763621656224E-5
		878.6658946563723	0.12313727289438248	-7.641840481567382	4.8753681767266244E-5
		886.6238144210818	0.12766411900520325	-7.530180482482908	4.990496745449491E-5
		894.5817341857912	0.13235341012477875	-7.418520483398435	5.109073390485719E-5
		902.5396539505007	0.13721032440662384	-7.306860484313965	5.231214890955016E-5
		910.4975737152099	0.14223997294902802	-7.195200485229492	5.357041663955897E-5
		918.4554934799196	0.14744769036769867	-7.083540486145019	5.486678492161445E-5
		926.413413244629	0.15283875167369843	-6.971880487060545	5.620255251415074E-5
		934.3713330093385	0.15841862559318542	-6.860220487976072	5.757906546932645E-5
		942.329252774048	0.16419266164302826	-6.748560488891602	5.899771713302471E-5
		950.2871725387574	0.17016643285751343	-6.636900489807129	6.0459962696768343E-5
		958.2450923034671	0.17634543776512146	-6.5252404907226556	6.196729373186827E-5
		966.2030120681763	0.1827351301908493	-6.413580491638182	6.352128548314795E-5
		974.1609318328858	0.18934114277362823	-6.301920492553709	6.512354593724012E-5
		982.1188515975953	0.19616885483264923	-6.190260493469239	6.677575584035367E-5
		990.076771362305	0.20322386920452118	-6.078600494384766	6.84796686982736E-5
		998.0346911270144	0.2105114758014679	-5.9669404953002925	7.023709622444585E-5
		1005.9926108917239	0.21803708374500275	-5.855280496215819	7.204990833997726E-5
		1013.9505306564333	0.22580581903457642	-5.743620497131346	7.392006955342367E-5
		1021.9084504211426	0.23279276490211487	-5.631960498046876	7.584960985695943E-5
		1029.8663701858522	0.23676292598247528	-5.520300498962403	7.784063200233504E-5
		1037.8242899505617	0.24080489575862885	-5.408640499877929	7.989533332874998E-5
		1045.7822097152712	0.24491959810256958	-5.296980500793456	8.201597665902227E-5
		1053.7401294799806	0.24910810589790344	-5.185320501708983	8.420494123129174E-5
		1061.69804924469	0.2533714473247528	-5.073660502624513	8.646467904327437E-5
		1069.6559690093998	0.257710725069046	-4.96200050354004	8.879773668013513E-5
		1077.6138887741092	0.2621268033981323	-4.850340504455566	9.120676986640319E-5
		1085.5718085388185	0.2666207253932953	-4.738680505371093	9.369455074192956E-5
		1093.529728303528	0.27119356393814087	-4.62702050628662	9.6263931482099E-5
		1101.4876480682374	0.2758461534976959	-4.51536050720215	9.891789522953331E-5
		1109.445567832947	0.28057950735092163	-4.4037005081176765	1.0165954881813377E-4
		1117.4034875976565	0.2853945791721344	-4.292040509033203	1.0449211549712345E-4
		1125.361407362366	0.290292352437973	-4.18038050994873	1.0741894948296249E-4
		1133.3193271270754	0.2952736020088196	-4.068720510864257	1.1044353595934808E-4
		1141.2772468917847	0.3003392517566681	-3.957060511779787	1.135694983531721E-4
		1149.2351666564944	0.3054901361465454	-3.8454005126953135	1.168006201623939E-4
		1157.1930864212038	0.31072720885276794	-3.73374051361084	1.2014083040412515E-4
		1165.1510061859133	0.31605103611946106	-3.622080514526367	1.235942036146298E-4
		1173.1089259506227	0.31912127137184143	-3.5104205154418935	1.2716501078102738E-4
		1181.0668457153322	0.32161077857017517	-3.3987605163574237	1.3085766113363206E-4
		1189.0247654800419	0.324133962392807	-3.2871005172729504	1.346767821814865E-4
		1196.982685244751	0.3266911804676056	-3.175440518188477	1.3862716150470078E-4
		1204.9406050094606	0.3292827606201172	-3.0637805191040037	1.4271377585828304E-4
		1212.89852477417	0.33190909028053284	-2.9521205200195304	1.4694184937980026E-4
		1220.8564445388795	0.33457040786743164	-2.8404605209350606	1.5131679538171738E-4
		1228.8143643035892	0.33726710081100464	-2.7288005218505873	1.558442454552278E-4
		1236.7722840682986	0.3399994969367981	-2.617140522766114	1.6053007857408375E-4
		1244.730203833008	0.3427678942680359	-2.5054805236816406	1.6538042109459639E-4
		1252.6881235977173	0.34557265043258667	-2.3938205245971673	1.7040164675563574E-4
		1260.6460433624268	0.3484140932559967	-2.2821605255126975	1.756003766786307E-4
		1268.6039631271365	0.35129255056381226	-2.170500526428224	1.8098356667906046E-4
		1276.561882891846	0.3542083203792572	-2.058840527343751	1.8655841995496303E-4
		1284.5198026565554	0.3571617305278778	-1.9471805282592776	1.9233244529459625E-4
		1292.4777224212648	0.3601531684398651	-1.8355205291748042	1.9831348618026823E-4
		1300.4356421859743	0.3631828725337982	-1.7238605300903345	2.045097207883373E-4
		1308.3935619506838	0.366251140832901	-1.6122005310058611	2.1092966198921204E-4
		1316.3514817153932	0.3693583309650421	-1.5005405319213878	2.17582201003097E-4
		1324.3094014801027	0.3725048303604126	-1.3888805328369145	2.2447659284807742E-4
		1332.2673212448121	0.375690758228302	-1.2772205337524412	2.3162249999586493E-4
		1340.2252410095216	0.37891653180122375	-1.1655605346679714	2.390300069237128E-4
		1348.1831607742313	0.38218241930007935	-1.053900535583498	2.467096201144159E-4
		1356.1410805389407	0.3854887783527374	-0.9422405364990247	2.546723117120564E-4
		1364.0990003036502	0.38883575797080994	-0.8305805374145514	2.6292953407391906E-4
		1372.0569200683594	0.3922237157821655	-0.7189205383300781	2.714932197704911E-4
		1380.014839833069	0.3956529498100281	-0.6072605392456083	2.8037585434503853E-4
		1387.9727595977786	0.3991236388683319	-0.495600540161135	2.8959038900211453E-4
		1395.930679362488	0.4026360809803009	-0.38394054107666165	2.9915047343820333E-4
		1403.8885991271975	0.40619051456451416	-0.2722805419921883	3.090702521149069E-4
		1411.846518891907	0.40978723764419556	-0.160620542907715	3.1936453888192773E-4
		1419.8044386566164	0.41342636942863464	-0.04896054382324522	3.300487878732383E-4
		1427.7623584213259	0.4171081781387329	0.06269945526122811	3.411391226109117E-4
		1435.7202781860353	0.42083296179771423	0.17435945434570144	3.5265242331661284E-4
		1443.6781979507448	0.424600750207901	0.28601945343017476	3.6460632691159844E-4
		1451.6361177154542	0.4284118413925171	0.39767945251465164	3.770191688090563E-4
		1459.594037480164	0.43226635456085205	0.5093394515991214	3.8991024484857917E-4
		1467.5519572448734	0.4361645579338074	0.6209994506835947	4.0329957846552134E-4
		1475.5098770095829	0.44010645151138306	0.7326594497680681	4.17208211729303E-4
		1483.467796774292	0.4440922141075134	0.8443194488525414	4.316580598242581E-4
		1491.4257165390015	0.4481219947338104	0.9559794479370147	4.466720565687865E-4
		1499.3836363037112	0.452195942401886	1.0676394470214845	4.6227415441535413E-4
		1507.3415560684207	0.45631399750709534	1.1792994461059578	4.7848946996964514E-4
		1515.2994758331301	0.4604763090610504	1.2909594451904312	4.953441675752401E-4
		1523.2573955978396	0.4646829664707184	1.4026194442749045	5.128656630404294E-4
		1531.215315362549	0.46893391013145447	1.5142794433593778	5.310826236382127E-4
		1539.1732351272585	0.47322916984558105	1.6259394424438476	5.500250263139606E-4
		1547.131154891968	0.47756877541542053	1.737599441528321	5.697242449969053E-4
		1555.0890746566774	0.4819526970386505	1.8492594406127942	5.902130506001413E-4
		1563.046994421387	0.48638081550598145	1.9609194396972676	6.115257856436074E-4
		1571.0049141860964	0.49085304141044617	2.072579438781741	6.336984224617481E-4
		1578.962833950806	0.49536940455436707	2.1842394378662107	6.567685049958527E-4
		1586.9207537155155	0.49992960691452026	2.295899436950684	6.807753816246986E-4
		1594.8786734802247	0.5045335292816162	2.4075594360351573	7.057602633722126E-4
		1602.8365932449342	0.509181022644043	2.5192194351196306	7.317663403227925E-4
		1610.7945130096437	0.5138719081878662	2.630879434204104	7.588386652059853E-4
		1618.7524327743533	0.5186058282852173	2.7425394332885737	7.870245026424527E-4
		1626.7103525390628	0.5233826041221619	2.854199432373047	8.16373445559293E-4
		1634.6682723037723	0.5282018780708313	2.9658594314575204	8.469372987747192E-4
		1642.6261920684817	0.5330633521080017	3.0775194305419937	8.787704282440245E-4
		1650.584111833191	0.5379665493965149	3.189179429626467	9.119297028519213E-4
		1658.5420315979006	0.5429111123085022	3.300839428710937	9.46474785450846E-4
		1666.49995136261	0.5481663346290588	3.41249942779541	9.824681328609586E-4
		1674.4578711273195	0.5539039969444275	3.5241594268798835	0.001019975170493126
		1682.415790892029	0.5596855878829956	3.635819425964357	0.001059064525179565
		1690.3737106567385	0.5655101537704468	3.74747942504883	0.0010998081415891647
		1698.3316304214482	0.5713768005371094	3.8591394241333	0.0011422814568504691
		1706.2895501861576	0.5772842168807983	3.9707994232177732	0.0011865634005516768
		1714.2474699508668	0.583231508731842	4.082459422302247	0.0012327369768172503
		1722.2053897155763	0.5892175436019897	4.19411942138672	0.0012808891478925943
		1730.1633094802858	0.5952408909797668	4.305779420471193	0.0013311108341440558
		1738.1212292449952	0.6013002991676331	4.417439419555663	0.0013834978453814983
		1746.0791490097047	0.607501745223999	4.529099418640136	0.0014381504151970148
		1754.0370687744141	0.6140724420547485	4.64075941772461	0.0014951737830415368
		1761.9949885391236	0.6206753849983215	4.752419416809083	0.0015546783106401563
		1769.952908303833	0.6273086071014404	4.864079415893556	0.001616779831238091
		1777.910828068543	0.6339702010154724	4.975739414978026	0.0016815998824313283
		1785.868747833252	0.6406577825546265	5.087399414062499	0.0017492661718279123
		1793.8266675979614	0.6473691463470459	5.199059413146973	0.001819912577047944
		1801.7845873626713	0.6541020274162292	5.310719412231446	0.0018936796113848686
		1809.7425071273803	0.6608539819717407	5.422379411315919	0.001970715122297406
		1817.7004268920903	0.6676222681999207	5.534039410400389	0.0020511739421635866
		1825.6583466567993	0.6744044423103333	5.6456994094848625	0.0021352185867726803
		1833.6162664215092	0.6811977028846741	5.757359408569336	0.00222302065230906
		1841.5741861862186	0.6879993677139282	5.869019407653809	0.002314759185537696
		1849.532105950928	0.6948063373565674	5.9806794067382825	0.0024106227792799473
		1857.4900257156376	0.701615571975708	6.092339405822752	0.0025108098052442074
		1865.4479454803466	0.7084242701530457	6.203999404907226	0.0026155284140259027
		1873.4058652450565	0.7152289152145386	6.315659403991699	0.002724997466430068
		1881.363785009766	0.7220264077186584	6.427319403076172	0.002839446533471346
		1889.3217047744754	0.7288134098052979	6.5389794021606455	0.0029591175261884928
		1897.2796245391849	0.7355865836143494	6.650639401245115	0.0030842642299830914
		1905.2375443038943	0.7423421144485474	6.762299400329589	0.003215153468772769
		1913.1954640686038	0.7490767240524292	6.873959399414062	0.003352066269144416
		1921.1533838333132	0.7557867169380188	6.985619398498535	0.0034952976275235415
		1929.1113035980227	0.7624682188034058	7.097279397583009	0.0036451576743274927
		1937.0692233627321	0.769117534160614	7.208939396667478	0.0038019726052880287
		1945.0271431274416	0.7757309079170227	7.320599395751952	0.003966086078435183
		1952.985062892151	0.7823044657707214	7.432259394836425	0.004137858748435974
		1960.942982656861	0.7888342142105103	7.543919393920898	0.004317670129239559
		1968.90090242157	0.7953161597251892	7.655579393005372	0.004505919758230448
		1976.8588221862794	0.8017464280128479	7.767239392089845	0.0047030276618897915
		1984.816741950989	0.8081210851669312	7.878899391174318	0.00490943668410182
		1992.7746617156984	0.8144358396530151	7.990559390258792	0.005125612020492554
		2000.7325814804083	0.8206868767738342	8.102219389343265	0.005352042615413666
		2008.6905012451173	0.8268702030181885	8.213879388427738	0.005589243955910206
		2016.6484210098272	0.8329816460609436	8.325539387512212	0.005837759003043175
		2024.6063407745362	0.8390172719955444	8.437199386596678	0.0060981581918895245
		2032.5642605392457	0.8449732065200806	8.548859385681158	0.006371043156832457
		2040.5221803039556	0.8508455753326416	8.660519384765625	0.006657045800238848
		2048.4801000686643	0.8566303253173828	8.772179383850098	0.00695683341473341
		2056.4380198333743	0.8623239398002625	8.883839382934571	0.007271106354892254
		2064.3959395980833	0.8679226040840149	8.995499382019045	0.007600603625178337
		2072.353859362793	0.8734224438667297	9.107159381103518	0.007946103811264038
		2080.3117791275026	0.8788204193115234	9.218819380187991	0.00830842461436987
		2088.2696988922116	0.8841128349304199	9.330479379272457	0.008688430301845074
		2096.2276186569215	0.889296293258667	9.442139378356938	0.009087028913199902
		2104.1855384216306	0.8943679928779602	9.553799377441404	0.009505177848041058
		2112.1434581863405	0.8993248343467712	9.665459376525884	0.009943884797394276
		2120.10137795105	0.9041637182235718	9.77711937561035	0.010404212400317192
		2128.0592977157594	0.9088824391365051	9.888779374694824	0.01088727917522192
		2136.017217480469	0.9134782552719116	10.000439373779297	0.011394263245165348
		2143.975137245178	0.9179489016532898	10.11209937286377	0.011926407925784588
		2151.9330570098878	0.9222924709320068	10.223759371948244	0.01248501893132925
		2159.890976774597	0.9265069365501404	10.335419371032717	0.01307147741317749
		2167.8488965393067	0.9305909276008606	10.447079370117184	0.013687233440577984
		2175.806816304016	0.9345428943634033	10.558739369201664	0.014333817176520824
		2183.7647360687256	0.9383617639541626	10.67039936828613	0.015012841671705246
		2191.722655833435	0.9420467615127563	10.78205936737061	0.015726003795862198
		2199.6805755981445	0.9455971717834473	10.893719366455077	0.016475094482302666
		2207.638495362854	0.9490126371383667	11.00537936553955	0.017261996865272522
		2215.5964151275634	0.9522932767868042	11.117039364624024	0.018088698387145996
		2223.554334892273	0.9554391503334045	11.228699363708497	0.018957292661070824
		2231.5122546569823	0.9584507346153259	11.34035936279297	0.019869981333613396
		2239.4701744216923	0.96132892370224	11.452019361877444	0.020829087123274803
		2247.4280941864013	0.9640745520591736	11.56367936096191	0.021837055683135986
		2255.3860139511107	0.9666891694068909	11.67533936004639	0.02289646305143833
		2263.3439337158206	0.9691742658615112	11.786999359130856	0.02401002123951912
		2271.3018534805296	0.9715315699577332	11.898659358215337	0.02518058754503727
		2279.2597732452396	0.9737634062767029	12.010319357299803	0.02641117013990879
		2287.2176930099486	0.9758720397949219	12.121979356384276	0.027704935520887375
		2295.1756127746585	0.9778600335121155	12.23363935546875	0.029065215960144997
		2303.133532539368	0.9797303080558777	12.345299354553223	0.030495522543787956
		2311.091452304077	0.9814858436584473	12.456959353637696	0.03199954330921173
		2319.049372068787	0.9831297993659973	12.56861935272217	0.033581167459487915
		2327.007291833496	0.9846658110618591	12.680279351806636	0.035244476050138474
		2334.9652115982058	0.9860973358154297	12.791939350891116	0.03699377179145813
		2342.9231313629152	0.9874281287193298	12.903599349975583	0.03883356973528862
		2350.8810511276247	0.9886621236801147	13.015259349060063	0.040768615901470184
		2358.838970892334	0.9898033142089844	13.12691934814453	0.04280390217900276
		2366.796890657043	0.9908557534217834	13.238579347229003	0.04494467005133629
		2374.754810421753	0.9918236136436462	13.350239346313476	0.04719642549753189
		2382.7127301864625	0.9927111268043518	13.46189934539795	0.049564942717552185
		2390.670649951172	0.9935224652290344	13.573559344482423	0.05205628275871277
		2398.6285697158814	0.9942619204521179	13.685219343566896	0.05467680096626282
		2406.586489480591	0.9949337244033813	13.796879342651362	0.05743316560983658
		2414.5444092453004	0.9955419898033142	13.908539341735842	0.06033235415816307
		2422.5023290100103	0.9960910081863403	14.020199340820309	0.06338167190551758
		2430.4602487747193	0.9965846538543701	14.13185933990479	0.06658877432346344
		2438.4181685394287	0.9970270395278931	14.243519338989255	0.06996164470911026
		2446.376088304138	0.9974219799041748	14.355179338073729	0.07350865006446838
		2454.3340080688477	0.997773289680481	14.466839337158202	0.07723850011825562
		2462.2919278335576	0.9980844259262085	14.578499336242675	0.08116030693054199
		2470.2498475982666	0.9983590245246887	14.690159335327149	0.0852835401892662
		2478.2077673629765	0.9986002445220947	14.801819334411622	0.08961806446313858
		2486.1656871276855	0.9988113045692444	14.913479333496088	0.09417415410280228
		2494.123606892395	0.9989951252937317	15.025139332580569	0.0989624485373497
		2502.081526657105	0.9991545081138611	15.136799331665035	0.1039939671754837
		2510.039446421814	0.9992920756340027	15.248459330749515	0.10928023606538773
		2517.997366186524	0.9994102120399475	15.360119329833989	0.1148330420255661
		2525.955285951233	0.9995111227035522	15.471779328918455	0.12066459655761719
		2533.9132057159427	0.9995969533920288	15.583439328002935	0.126787468791008
		2541.871125480652	0.9996694922447205	15.695099327087402	0.13321460783481598
		2549.829045245361	0.9997305274009705	15.806759326171882	0.13995923101902008
		2557.786965010071	0.9997815489768982	15.918419325256348	0.1470349282026291
		2565.74488477478	0.9998239874839783	16.03007932434082	0.15445548295974731
		2573.70280453949	0.9998590350151062	16.141739323425295	0.16223497688770294
		2581.6607243041994	0.9998878240585327	16.253399322509768	0.1698365956544876
		2589.618644068909	0.9999113082885742	16.36505932159424	0.17666634917259216
		2597.5765638336184	0.9999303817749023	16.476719320678715	0.1807917207479477
		2605.5344835983274	0.9999457001686096	16.58837931976318	0.18460823595523834
		2613.4924033630373	0.9999554753303528	16.70003931884766	0.1885199397802353
		2621.4503231277467	0.9999568462371826	16.811699317932128	0.19252903759479523
		2629.408242892456	0.999957263469696	16.923359317016608	0.19663779437541962
		2637.3661626571657	0.9999538660049438	17.035019316101074	0.2008485198020935
		2645.324082421875	0.9999503493309021	17.146679315185548	0.20516350865364075
		2653.2820021865846	0.9999465346336365	17.25833931427002	0.20958510041236877
		2661.239921951294	0.9999425411224365	17.369999313354494	0.2141156643629074
		2669.1978417160035	0.9999383687973022	17.481659312438968	0.21875758469104767
		2677.155761480713	0.9999338984489441	17.59331931152344	0.22351326048374176
		2685.1136812454224	0.9999292492866516	17.704979310607907	0.22838512063026428
		2693.071601010132	0.9999243021011353	17.816639309692388	0.23337556421756744
		2701.029520774842	0.9999191761016846	17.928299308776854	0.23848706483840942
		2708.987440539551	0.99991375207901	18.039959307861334	0.24372202157974243
		2716.9453603042602	0.9999080896377563	18.1516193069458	0.24908290803432465
		2724.9032800689697	0.9999021291732788	18.263279306030274	0.2545721232891083
		2732.861199833679	0.9998959302902222	18.374939305114747	0.2601921260356903
		2740.819119598389	0.9998894333839417	18.48659930419922	0.2659452557563782
		2748.777039363098	0.9998826384544373	18.598259303283694	0.27183395624160767
		2756.734959127808	0.9998756051063538	18.709919302368167	0.277860552072525
		2764.692878892517	0.9998682737350464	18.821579301452633	0.2840273678302765
		2772.6507986572265	0.9998605847358704	18.933239300537114	0.2903366684913635
		2780.6087184219364	0.9998526573181152	19.04489929962158	0.29679062962532043
		2788.5666381866454	0.9998444318771362	19.15655929870606	0.3033914566040039
		2796.5245579513553	0.9998359084129333	19.268219297790527	0.3101412355899811
		2804.4824777160643	0.9998270869255066	19.379879296875	0.31704190373420715
		2812.440397480774	0.999817967414856	19.491539295959473	0.3240954279899597
		2820.3983172454837	0.9998084902763367	19.603199295043947	0.33130356669425964
		2828.3562370101927	0.9997987747192383	19.71485929412842	0.3386680483818054
		2836.3141567749026	0.9997887015342712	19.826519293212893	0.3461903929710388
		2844.2720765396116	0.9997783303260803	19.93817929229736	0.35387206077575684
		2852.2299963043215	0.9997676610946655	20.04983929138184	0.361714243888855
		2860.187916069031	0.9997566938400269	20.161499290466306	0.3697180449962616
		2868.1458358337404	0.9997454285621643	20.273159289550787	0.3778843581676483
		2876.10375559845	0.9997338652610779	20.384819288635253	0.38621389865875244
		2884.061675363159	0.9997220039367676	20.496479287719726	0.3947071135044098
		2892.019595127869	0.9997098445892334	20.6081392868042	0.4033642113208771
		2899.9775148925783	0.9996974468231201	20.719799285888673	0.4121851325035095
		2907.9354346572877	0.9996751546859741	20.831459284973146	0.42116960883140564
		2915.893354421997	0.9996030926704407	20.94311928405762	0.4312230348587036
		2923.8512741867066	0.9995176792144775	21.054779283142086	0.445468008518219
		2931.809193951416	0.9994170069694519	21.166439282226566	0.46646276116371155
		2939.7671137161256	0.9992990493774414	21.278099281311032	0.4896056056022644
		2947.725033480835	0.9991615414619446	21.389759280395513	0.5133206248283386
		2955.6829532455445	0.9990019202232361	21.50141927947998	0.5375440120697021
		2963.640873010254	0.9988175630569458	21.613079278564452	0.5622010231018066
		2971.5987927749634	0.9986056089401245	21.724739277648926	0.5872057676315308
		2979.5567125396733	0.9983631372451782	21.8363992767334	0.612461268901825
		2987.5146323043823	0.9980867505073547	21.948059275817872	0.6397545337677002
		2995.4725520690918	0.9977732300758362	22.059719274902346	0.669540286064148
		3003.430471833801	0.9974189400672913	22.171379273986812	0.6991694569587708
		3011.3883915985107	0.9970202445983887	22.283039273071292	0.728366494178772
		3019.3463113632206	0.9965732097625732	22.39469927215576	0.7568979263305664
		3027.3042311279296	0.9960739016532898	22.50635927124024	0.7845259308815002
		3035.2621508926395	0.9955182671546936	22.618019270324705	0.8110143542289734
		3043.2200706573485	0.9949021339416504	22.72967926940918	0.836136519908905
		3051.1779904220584	0.9942211508750916	22.841339268493652	0.8596830368041992
		3059.135910186768	0.993471086025238	22.952999267578125	0.8814701437950134
		3067.093829951477	0.9926475882530212	23.0646592666626	0.9013482332229614
		3075.051749716187	0.9917463064193726	23.176319265747072	0.9192088842391968
		3083.009669480896	0.9907628297805786	23.287979264831538	0.9349911212921143
		3090.9675892456057	0.9896928668022156	23.39963926391602	0.9486851096153259
		3098.925509010315	0.9885321259498596	23.511299263000485	0.9603335857391357
		3106.8834287750246	0.9872764348983765	23.622959262084965	0.9700297117233276
		3114.841348539734	0.9859217405319214	23.73461926116943	0.9779123663902283
		3122.799268304443	0.9844639301300049	23.846279260253905	0.9841577410697937
		3130.757188069153	0.9828992486000061	23.957939259338378	0.9866375923156738
		3138.7151078338625	0.9812238812446594	24.06959925842285	0.9872130751609802
		3146.673027598572	0.9794344902038574	24.181259257507325	0.9842890501022339
		3154.6309473632814	0.9775276184082031	24.292919256591798	0.9807379841804504
		3162.588867127991	0.975500226020813	24.404579255676264	0.9766317009925842
		3170.5467868927003	0.9733493328094482	24.516239254760745	0.9719312191009521
		3178.5047066574098	0.9710724353790283	24.62789925384521	0.966601550579071
		3186.4626264221192	0.9686669111251831	24.73955925292969	0.9606128931045532
		3194.4205461868287	0.966130793094635	24.851219252014157	0.9539408087730408
		3202.378465951538	0.963462233543396	24.96287925109863	0.946567177772522
		3210.3363857162476	0.9606595039367676	25.074539250183104	0.9384801387786865
		3218.2943054809575	0.9577214121818542	25.186199249267577	0.929674506187439
		3226.2522252456665	0.9546468257904053	25.297859248352058	0.9201515316963196
		3234.210145010376	0.9514349699020386	25.409519247436524	0.9099191427230835
		3242.168064775086	0.948085606098175	25.521179246520997	0.8989915251731873
		3250.125984539795	0.9445983171463013	25.63283924560547	0.8873885273933411
		3258.083904304505	0.9409732818603516	25.744499244689944	0.8751356601715088
		3266.041824069214	0.9372110366821289	25.856159243774417	0.8622633218765259
		3273.9997438339237	0.9333119988441467	25.96781924285889	0.8488061428070068
		3281.957663598633	0.9292773008346558	26.079479241943357	0.8348026275634766
		3289.915583363342	0.9251082539558411	26.191139241027837	0.820294201374054
		3297.873503128052	0.9208059906959534	26.302799240112304	0.805324912071228
		3305.831422892761	0.9163724184036255	26.414459239196784	0.7899406552314758
		3313.789342657471	0.9118096232414246	26.52611923828125	0.7741885185241699
		3321.7472624221805	0.9071194529533386	26.637779237365724	0.7581162452697754
		3329.70518218689	0.90552818775177	26.749439236450197	0.7526959776878357
		3337.6631019515994	0.90552818775177	26.86109923553467	0.7526959776878357
		3345.6210217163084	0.90552818775177	26.972759234619144	0.7526959776878357
		3353.5789414810183	0.90552818775177	27.084419233703617	0.7526959776878357
		3361.536861245728	0.90552818775177	27.196079232788083	0.7526959776878357
		3369.4947810104372	0.90552818775177	27.307739231872564	0.7526959776878357
		3377.4527007751467	0.90552818775177	27.41939923095703	0.7526959776878357
		3385.410620539856	0.90552818775177	27.53105923004151	0.7526959776878357
		3393.3685403045656	0.90552818775177	27.642719229125976	0.7526959776878357
		3401.326460069275	0.90552818775177	27.75437922821045	0.7526959776878357
		3409.2843798339845	0.90552818775177	27.866039227294923	0.7526959776878357
		3417.242299598694	0.90552818775177	27.977699226379396	0.7526959776878357
		3425.2002193634034	0.90552818775177	28.08935922546387	0.7526959776878357
		3433.158139128113	0.90552818775177	28.201019224548343	0.7526959776878357
		3441.116058892823	0.90552818775177	28.31267922363281	0.7526959776878357
		3449.073978657532	0.90552818775177	28.42433922271729	0.7526959776878357
		3457.0318984222413	0.90552818775177	28.535999221801756	0.7526959776878357
		3464.9898181869507	0.90552818775177	28.647659220886236	0.7526959776878357
		3472.94773795166	0.90552818775177	28.759319219970703	0.7526959776878357
		3480.90565771637	0.90552818775177	28.870979219055176	0.7526959776878357
		3488.863577481079	0.90552818775177	28.98263921813965	0.7526959776878357
		3496.821497245789	0.90552818775177	29.094299217224123	0.7526959776878357
		3504.779417010498	0.90552818775177	29.205959216308596	0.7526959776878357
		3512.7373367752075	0.90552818775177	29.31761921539307	0.7526959776878357
		3520.6952565399174	0.90552818775177	29.429279214477535	0.7526959776878357
		3528.6531763046264	0.90552818775177	29.540939213562016	0.7526959776878357
		3536.6110960693363	0.90552818775177	29.652599212646482	0.7526959776878357
		3544.5690158340453	0.90552818775177	29.764259211730963	0.7526959776878357
		3552.5269355987552	0.90552818775177	29.87591921081543	0.7526959776878357
		3560.4848553634647	0.90552818775177	29.987579209899902	0.7526959776878357
		3568.4427751281737	0.90552818775177	30.099239208984375	0.7526959776878357
		3576.4006948928836	0.90552818775177	30.21089920806885	0.7526959776878357
		3584.3586146575926	0.90552818775177	30.322559207153322	0.7526959776878357
		3592.3165344223025	0.90552818775177	30.434219206237795	0.7526959776878357
		3600.274454187012	0.90552818775177	30.54587920532226	0.7526959776878357
		3608.2323739517215	0.90552818775177	30.657539204406742	0.7526959776878357
		3616.190293716431	0.90552818775177	30.76919920349121	0.7526959776878357
[truncated: 3,011 more rows]
