# Supplementary material for: Forecasting high-risk areas for dengue outbreaks in China: A trend analysis of Aedes albopictus and Aedes aegypti distributions from 2014 to 2030
Source: PLoS Negl Trop Dis. 2025 Jul 9;19(7):e0013237. doi: 10.1371/journal.pntd.0013237 (PMC12240387; doi:10.1371/journal.pntd.0013237)
Supplement: S11 File — (XLSX) [file pntd.0013237.s011.xlsx]

## Sheet: Sheet1
	area(10,000km2)
Ae.albopictus
2014
uninhabitable habitat	892.472
low suitability habitat	48.3864
medium suitability habitat	11.2745
high suitability habitat	5.30063
2019
uninhabitable habitat	753.862
low suitability habitat	175.064
medium suitability habitat	17.234
high suitability habitat	11.2819
2023
uninhabitable habitat	778.8
low suitability habitat	145.399
medium suitability habitat	23.3847
high suitability habitat	9.86694
2030
uninhabitable habitat	720.283
low suitability habitat	209.069
medium suitability habitat	16.3132
high suitability habitat	12.9345
Due to the software's calculation accuracy and methodology, the annual area totals are approximately 960(10,000km2), and the total area across years may have a deviation of around 0.1-1 (10,000km2).
